# Supplementary material for: Geometric Diagrams of Genomes: constructing a visual grammar for 3D genomics
Source: Genome Biol. 2025 Jun 26;26:181. doi: 10.1186/s13059-025-03646-y (PMC12203721; doi:10.1186/s13059-025-03646-y)
Supplement: Supplementary file 5 — Additional file 5: Supplementary Data 1. Supplementary_Data_GDG.zip. Zip data file containing the example model of human chromosome 19, compartment assignments, TAD border definitions, and gene coordinates [file 13059_2025_3646_MOESM5_ESM.zip]

Archive with 11 entries (10 files):
- 20231201_GDG_data/
- 20231201_GDG_data/.DS_Store
- __MACOSX/20231201_GDG_data/._.DS_Store
- 20231201_GDG_data/chr19_compartments.tsv
- __MACOSX/20231201_GDG_data/._chr19_compartments.tsv
- 20231201_GDG_data/model.1.xyz
- __MACOSX/20231201_GDG_data/._model.1.xyz
- 20231201_GDG_data/chr19_TADs.tsv
- __MACOSX/20231201_GDG_data/._chr19_TADs.tsv
- 20231201_GDG_data/chr19_genes.tsv
- __MACOSX/20231201_GDG_data/._chr19_genes.tsv
