# Supplementary material for: Geometric Diagrams of Genomes: constructing a visual grammar for 3D genomics
Source: Genome Biol. 2025 Jun 26;26:181. doi: 10.1186/s13059-025-03646-y (PMC12203721; doi:10.1186/s13059-025-03646-y)
Supplement: Supplementary file 5 — Additional file 5: Supplementary Data 1. Supplementary_Data_GDG.zip. Zip data file containing the example model of human chromosome 19, compartment assignments, TAD border definitions, and gene coordinates [file 13059_2025_3646_MOESM5_ESM.zip › 20231201_GDG_data/chr19_compartments.tsv]

0	chr19:1-30000	A
1	chr19:30001-60000	A
2	chr19:60001-90000	A	0.06047268373313824
3	chr19:90001-120000	B	-0.5401561006518192
4	chr19:120001-150000	A	0.2812158131659546
5	chr19:150001-180000	B	-0.25307062950820686
6	chr19:180001-210000	A	0.23109929287288727
7	chr19:210001-240000	B	-0.40032598759850946
8	chr19:240001-270000	B	-0.8813695523073373
9	chr19:270001-300000	B	-0.31221951404855236
10	chr19:300001-330000	B	-0.15558990165068864
11	chr19:330001-360000	A	0.018035806739678
12	chr19:360001-390000	B	-0.2491776834697717
13	chr19:390001-420000	B	-0.2894421077810962
14	chr19:420001-450000	B	-0.2718010044039421
15	chr19:450001-480000	B	-0.24564169474992412
16	chr19:480001-510000	B	-0.005227563402387052
17	chr19:510001-540000	A	0.2804010904807924
18	chr19:540001-570000	A	0.36122876621657024
19	chr19:570001-600000	A	0.3918331267311499
20	chr19:600001-630000	A	0.3120786772521181
21	chr19:630001-660000	A	0.41746862930843875
22	chr19:660001-690000	A	0.362015995405709
23	chr19:690001-720000	A	0.38204872352121355
24	chr19:720001-750000	A	0.3732353353099448
25	chr19:750001-780000	A	0.42242237020438156
26	chr19:780001-810000	A	0.33330988131195277
27	chr19:810001-840000	A	0.4081837753533366
28	chr19:840001-870000	A	0.4144556662266034
29	chr19:870001-900000	A	0.36631087341530855
30	chr19:900001-930000	A	0.3808572558031818
31	chr19:930001-960000	A	0.3035538216027383
32	chr19:960001-990000	A	0.41761411222013745
33	chr19:990001-1020000	A	0.461138600321419
34	chr19:1020001-1050000	A	0.42759517080480375
35	chr19:1050001-1080000	A	0.4132794623689551
36	chr19:1080001-1110000	A	0.4224524171228813
37	chr19:1110001-1140000	A	0.4281462582425373
38	chr19:1140001-1170000	A	0.32927978985003725
39	chr19:1170001-1200000	A	0.4263937749630791
40	chr19:1200001-1230000	A	0.441304221519258
41	chr19:1230001-1260000	A	0.46012215243490256
42	chr19:1260001-1290000	A	0.43497397963653534
43	chr19:1290001-1320000	A	0.39364420645253484
44	chr19:1320001-1350000	A	0.42241509130544613
45	chr19:1350001-1380000	A	0.43969232156268495
46	chr19:1380001-1410000	A	0.4062707609095016
47	chr19:1410001-1440000	A	0.4402947884039675
48	chr19:1440001-1470000	A	0.44145129560485147
49	chr19:1470001-1500000	A	0.41213773946862664
50	chr19:1500001-1530000	A	0.29598579687443993
51	chr19:1530001-1560000	A	0.36772284349469064
52	chr19:1560001-1590000	A	0.4109279504742097
53	chr19:1590001-1620000	A	0.4348995251220611
54	chr19:1620001-1650000	A	0.4199001334934086
55	chr19:1650001-1680000	A	0.23015409983820997
56	chr19:1680001-1710000	A	0.37435500709311353
57	chr19:1710001-1740000	A	0.38712673923795893
58	chr19:1740001-1770000	A	0.41999065891589904
59	chr19:1770001-1800000	A	0.3128175208240365
60	chr19:1800001-1830000	A	0.3539695161260488
61	chr19:1830001-1860000	A	0.4219629219733956
62	chr19:1860001-1890000	A	0.45553759296646806
63	chr19:1890001-1920000	A	0.37149555806031415
64	chr19:1920001-1950000	A	0.34927088141735424
65	chr19:1950001-1980000	A	0.421385988113404
66	chr19:1980001-2010000	A	0.386871319599712
67	chr19:2010001-2040000	A	0.37520865329104347
68	chr19:2040001-2070000	A	0.3226708665715193
69	chr19:2070001-2100000	A	0.4089058054693961
70	chr19:2100001-2130000	A	0.4293335754857205
71	chr19:2130001-2160000	A	0.40896100731135426
72	chr19:2160001-2190000	A	0.42011429603223616
73	chr19:2190001-2220000	A	0.4341966482166319
74	chr19:2220001-2250000	A	0.42946246325772486
75	chr19:2250001-2280000	A	0.3952445778301773
76	chr19:2280001-2310000	A	0.4265733643886524
77	chr19:2310001-2340000	A	0.4262362678315629
78	chr19:2340001-2370000	A	0.41308088365278733
79	chr19:2370001-2400000	A	0.2528692229756513
80	chr19:2400001-2430000	A	0.4018631008610412
81	chr19:2430001-2460000	A	0.4031537370410332
82	chr19:2460001-2490000	A	0.2899471020292137
83	chr19:2490001-2520000	A	0.3874644175855526
84	chr19:2520001-2550000	A	0.4088073104666639
85	chr19:2550001-2580000	A	0.36938521091453724
86	chr19:2580001-2610000	A	0.41743790359378613
87	chr19:2610001-2640000	A	0.39707043452379953
88	chr19:2640001-2670000	A	0.19127665412691905
89	chr19:2670001-2700000	A	0.2976624276059126
90	chr19:2700001-2730000	A	0.3727131433356595
91	chr19:2730001-2760000	A	0.2667101276875779
92	chr19:2760001-2790000	A	0.3538761808466111
93	chr19:2790001-2820000	A	0.2978816078981972
94	chr19:2820001-2850000	A	0.2195980886703529
95	chr19:2850001-2880000	A	0.14764438225268828
96	chr19:2880001-2910000	A	0.26749997615238164
97	chr19:2910001-2940000	A	0.20852503641307182
98	chr19:2940001-2970000	A	0.35080022114448534
99	chr19:2970001-3000000	A	0.36256981946484657
100	chr19:3000001-3030000	A	0.3310733418707178
101	chr19:3030001-3060000	A	0.32065387985334587
102	chr19:3060001-3090000	A	0.34266739445425126
103	chr19:3090001-3120000	A	0.406962864413208
104	chr19:3120001-3150000	A	0.26395196157202155
105	chr19:3150001-3180000	A	0.3800415523456475
106	chr19:3180001-3210000	A	0.40062071410175915
107	chr19:3210001-3240000	A	0.3738571448844515
108	chr19:3240001-3270000	A	0.3035614947333721
109	chr19:3270001-3300000	A	0.3896607981130887
110	chr19:3300001-3330000	A	0.40025758915509324
111	chr19:3330001-3360000	A	0.4073042678870805
112	chr19:3360001-3390000	A	0.28025608049013023
113	chr19:3390001-3420000	A	0.2796076801880532
114	chr19:3420001-3450000	A	0.3728836814526512
115	chr19:3450001-3480000	A	0.41007304866726596
116	chr19:3480001-3510000	A	0.4245340537502196
117	chr19:3510001-3540000	A	0.4018227732825051
118	chr19:3540001-3570000	A	0.38436578370405805
119	chr19:3570001-3600000	A	0.4137159074193413
120	chr19:3600001-3630000	A	0.32349085783388193
121	chr19:3630001-3660000	A	0.3865383453275225
122	chr19:3660001-3690000	A	0.36939318999683063
123	chr19:3690001-3720000	A	0.35385339148171874
124	chr19:3720001-3750000	A	0.232391561354558
125	chr19:3750001-3780000	A	0.3626842103237563
126	chr19:3780001-3810000	A	0.28318768204569295
127	chr19:3810001-3840000	A	0.30031954362276797
128	chr19:3840001-3870000	A	0.31100061755492575
129	chr19:3870001-3900000	A	0.08440561112580212
130	chr19:3900001-3930000	A	0.2775774608065336
131	chr19:3930001-3960000	A	0.33132946565617793
132	chr19:3960001-3990000	A	0.4261443018360198
133	chr19:3990001-4020000	A	0.3960691413275611
134	chr19:4020001-4050000	A	0.4445473200793259
135	chr19:4050001-4080000	A	0.4075917236167054
136	chr19:4080001-4110000	A	0.3449587353552226
137	chr19:4110001-4140000	A	0.39011947464267477
138	chr19:4140001-4170000	A	0.37384189914393895
139	chr19:4170001-4200000	A	0.3015335034825036
140	chr19:4200001-4230000	A	0.3202010886419347
141	chr19:4230001-4260000	A	0.3652119343050985
142	chr19:4260001-4290000	A	0.2883443959562149
143	chr19:4290001-4320000	A	0.3397752142418763
144	chr19:4320001-4350000	A	0.43120435509470584
145	chr19:4350001-4380000	A	0.32681037859222273
146	chr19:4380001-4410000	A	0.42568982211444006
147	chr19:4410001-4440000	A	0.4205067885740208
148	chr19:4440001-4470000	A	0.4039967729783419
149	chr19:4470001-4500000	A	0.2913648089830698
150	chr19:4500001-4530000	A	0.40025341137098763
151	chr19:4530001-4560000	A	0.3601317437804929
152	chr19:4560001-4590000	A	0.3934673129595937
153	chr19:4590001-4620000	A	0.40927273914196144
154	chr19:4620001-4650000	A	0.3474665525272933
155	chr19:4650001-4680000	A	0.440505712634285
156	chr19:4680001-4710000	A	0.4651279289411563
157	chr19:4710001-4740000	A	0.4207750127680972
158	chr19:4740001-4770000	A	0.4015149324112413
159	chr19:4770001-4800000	A	0.3754555739805595
160	chr19:4800001-4830000	A	0.40875622230428266
161	chr19:4830001-4860000	A	0.41061807447624776
162	chr19:4860001-4890000	A	0.3910984849999756
163	chr19:4890001-4920000	A	0.41889712659288636
164	chr19:4920001-4950000	A	0.4294944749177597
165	chr19:4950001-4980000	A	0.42097023196666883
166	chr19:4980001-5010000	A	0.31366637863794505
167	chr19:5010001-5040000	A	0.40421954105109126
168	chr19:5040001-5070000	A	0.37183308291999945
169	chr19:5070001-5100000	A	0.3678543903472877
170	chr19:5100001-5130000	A	0.4109130309769581
171	chr19:5130001-5160000	A	0.37451093041231803
172	chr19:5160001-5190000	A	0.3786007253931915
173	chr19:5190001-5220000	A	0.24832723760765538
174	chr19:5220001-5250000	A	0.35978036538584074
175	chr19:5250001-5280000	A	0.21230973046462606
176	chr19:5280001-5310000	A	0.25680428027534663
177	chr19:5310001-5340000	A	0.21752982580492333
178	chr19:5340001-5370000	A	0.3713148476780762
179	chr19:5370001-5400000	A	0.3016665669139463
180	chr19:5400001-5430000	A	0.30926908455492136
181	chr19:5430001-5460000	A	0.32825725180821913
182	chr19:5460001-5490000	A	0.2902475370130994
183	chr19:5490001-5520000	A	0.23851315658535593
184	chr19:5520001-5550000	A	0.28333161732280554
185	chr19:5550001-5580000	A	0.31406102867027585
186	chr19:5580001-5610000	A	0.4181638764632197
187	chr19:5610001-5640000	A	0.40781856978158865
188	chr19:5640001-5670000	A	0.44545689420675494
189	chr19:5670001-5700000	A	0.46047860257556994
190	chr19:5700001-5730000	A	0.39422687148476127
191	chr19:5730001-5760000	A	0.28526552489408136
192	chr19:5760001-5790000	A	0.3125348710186168
193	chr19:5790001-5820000	A	0.32123337246198663
194	chr19:5820001-5850000	A	0.20770995362439826
195	chr19:5850001-5880000	A	0.30743886587383745
196	chr19:5880001-5910000	A	0.3591006447134133
197	chr19:5910001-5940000	A	0.3377892740117412
198	chr19:5940001-5970000	A	0.2698349535503467
199	chr19:5970001-6000000	A	0.3084263346246483
200	chr19:6000001-6030000	A	0.07545844349061027
201	chr19:6030001-6060000	A	0.2089029444507364
202	chr19:6060001-6090000	A	0.2916017605066253
203	chr19:6090001-6120000	A	0.22988203636728527
204	chr19:6120001-6150000	A	0.1080960004459692
205	chr19:6150001-6180000	A	0.005960797693271412
206	chr19:6180001-6210000	A	0.03535251855306089
207	chr19:6210001-6240000	A	0.17742615778154705
208	chr19:6240001-6270000	A	0.13153600828843517
209	chr19:6270001-6300000	A	0.01713613193109804
210	chr19:6300001-6330000	A	0.04987934855701372
211	chr19:6330001-6360000	B	-0.09787411221276797
212	chr19:6360001-6390000	A	0.05955349422967504
213	chr19:6390001-6420000	A	0.01394251219772802
214	chr19:6420001-6450000	B	-0.18124974467495908
215	chr19:6450001-6480000	B	-0.5989542497895043
216	chr19:6480001-6510000	B	-0.733403054588517
217	chr19:6510001-6540000	B	-0.7564575646614156
218	chr19:6540001-6570000	B	-1.1245731867408892
219	chr19:6570001-6600000	B	-1.3440571890059783
220	chr19:6600001-6630000	B	-1.1205887381787483
221	chr19:6630001-6660000	B	-0.9664785863462931
222	chr19:6660001-6690000	B	-1.153324379942268
223	chr19:6690001-6720000	B	-0.8541331026119867
224	chr19:6720001-6750000	B	-0.43173499428233286
225	chr19:6750001-6780000	B	-0.5249216379383437
226	chr19:6780001-6810000	B	-1.1867292115761614
227	chr19:6810001-6840000	B	-1.1901996840448508
228	chr19:6840001-6870000	B	-1.1151336983376428
229	chr19:6870001-6900000	B	-1.4258148035871243
230	chr19:6900001-6930000	B	-2.0173577087825585
231	chr19:6930001-6960000	B	-2.0854672135527434
232	chr19:6960001-6990000	B	-2.024805820645206
233	chr19:6990001-7020000	B	-1.8698503827192159
234	chr19:7020001-7050000	B	-5.791910884991249
235	chr19:7050001-7080000	B	-1.288485305009078
236	chr19:7080001-7110000	B	-0.3507694340749683
237	chr19:7110001-7140000	B	-0.4984809479958794
238	chr19:7140001-7170000	B	-0.40914296439245373
239	chr19:7170001-7200000	B	-0.13024073954473803
240	chr19:7200001-7230000	B	-0.4268326458161221
241	chr19:7230001-7260000	B	-0.40931037619216637
242	chr19:7260001-7290000	B	-0.2254042320460864
243	chr19:7290001-7320000	B	-0.4528957528039106
244	chr19:7320001-7350000	A	0.34616166621713196
245	chr19:7350001-7380000	A
246	chr19:7380001-7410000	B	-0.47465678719013
247	chr19:7410001-7440000	A	0.005271086488917722
248	chr19:7440001-7470000	A	0.035107997944218546
249	chr19:7470001-7500000	B	-0.06997026276061388
250	chr19:7500001-7530000	A	0.02280878203821643
251	chr19:7530001-7560000	A	0.03937119199776762
252	chr19:7560001-7590000	B	-0.05258581552586054
253	chr19:7590001-7620000	A	0.042372974882821914
254	chr19:7620001-7650000	A	0.10639674956879216
255	chr19:7650001-7680000	B	-0.09319679137958935
256	chr19:7680001-7710000	A	0.01323387548612886
257	chr19:7710001-7740000	B	-0.15971728802347188
258	chr19:7740001-7770000	B	-0.1785646558023941
259	chr19:7770001-7800000	B	-0.17382038076944048
260	chr19:7800001-7830000	B	-0.27975258097583
261	chr19:7830001-7860000	B	-0.012193339936053012
262	chr19:7860001-7890000	A	0.05798369871529481
263	chr19:7890001-7920000	A	0.12014338848145253
264	chr19:7920001-7950000	A	0.15973694505635228
265	chr19:7950001-7980000	A	0.2169178394763522
266	chr19:7980001-8010000	A	0.22702796714938245
267	chr19:8010001-8040000	A	0.11085551025521348
268	chr19:8040001-8070000	B	-0.022360511671412394
269	chr19:8070001-8100000	A	0.01964837061524496
270	chr19:8100001-8130000	B	-0.1166608773395796
271	chr19:8130001-8160000	B	-0.2866586683534967
272	chr19:8160001-8190000	B	-0.480268681186651
273	chr19:8190001-8220000	B	-0.39378855652627626
274	chr19:8220001-8250000	B	-0.11755150342698746
275	chr19:8250001-8280000	B	-0.06855795392463734
276	chr19:8280001-8310000	B	-0.10150396833610402
277	chr19:8310001-8340000	A	0.1026759097314418
278	chr19:8340001-8370000	B	-0.30648968454493714
279	chr19:8370001-8400000	A	0.2182850085455861
280	chr19:8400001-8430000	A	0.24999020940016894
281	chr19:8430001-8460000	A	0.0912469582569016
282	chr19:8460001-8490000	A	0.26604376410193203
283	chr19:8490001-8520000	A	0.25167344223350263
284	chr19:8520001-8550000	A	0.26782714737592767
285	chr19:8550001-8580000	A	0.24666865002616886
286	chr19:8580001-8610000	A	0.0041137117994942685
287	chr19:8610001-8640000	B	-0.028954205209594505
288	chr19:8640001-8670000	B	-0.19001885299823337
289	chr19:8670001-8700000	B	-0.7369903210267112
290	chr19:8700001-8730000	A
291	chr19:8730001-8760000	B	-1.1501429246985633
292	chr19:8760001-8790000	B	-1.5742829920683743
293	chr19:8790001-8820000	B	-1.7885379208218828
294	chr19:8820001-8850000	B	-1.9221912875066625
295	chr19:8850001-8880000	B	-5.867116735190779
296	chr19:8880001-8910000	B	-3.682479688373926
297	chr19:8910001-8940000	B	-1.3355077088037162
298	chr19:8940001-8970000	B	-1.5707817837281761
299	chr19:8970001-9000000	B	-1.896077003725127
300	chr19:9000001-9030000	B	-2.038188335928708
301	chr19:9030001-9060000	B	-2.689791372641296
302	chr19:9060001-9090000	B	-2.191542644679618
303	chr19:9090001-9120000	B	-2.301281772095421
304	chr19:9120001-9150000	B	-2.5142382440294972
305	chr19:9150001-9180000	B	-1.6528150766368166
306	chr19:9180001-9210000	B	-1.8046805388564084
307	chr19:9210001-9240000	B	-1.3220707974041161
308	chr19:9240001-9270000	B	-0.8277854090723377
309	chr19:9270001-9300000	B	-1.293589619797974
310	chr19:9300001-9330000	B	-1.4712946584014441
311	chr19:9330001-9360000	B	-1.7517080619975047
312	chr19:9360001-9390000	B	-1.844691313898758
313	chr19:9390001-9420000	B	-1.2534352202544206
314	chr19:9420001-9450000	B	-1.005564886711377
315	chr19:9450001-9480000	B	-1.413183013050261
316	chr19:9480001-9510000	B	-1.2326618585911011
317	chr19:9510001-9540000	B	-1.3569416286669678
318	chr19:9540001-9570000	B	-1.6076944534899242
319	chr19:9570001-9600000	B	-1.4546870396677005
320	chr19:9600001-9630000	B	-1.3741706035375858
321	chr19:9630001-9660000	B	-0.8811519220427874
322	chr19:9660001-9690000	B	-1.0022657957899956
323	chr19:9690001-9720000	B	-0.4959160855967812
324	chr19:9720001-9750000	B	-0.3718463898199195
325	chr19:9750001-9780000	B	-0.8245484828520074
326	chr19:9780001-9810000	B	-1.1667367317964499
327	chr19:9810001-9840000	B	-1.9713856443955244
328	chr19:9840001-9870000	B	-1.141469923717038
329	chr19:9870001-9900000	B	-0.47434674948825306
330	chr19:9900001-9930000	B	-0.4588449451422225
331	chr19:9930001-9960000	A	0.06124150482991522
332	chr19:9960001-9990000	A	0.02920215047039166
333	chr19:9990001-10020000	A	0.06830436574066502
334	chr19:10020001-10050000	A	0.21164387316678723
335	chr19:10050001-10080000	A	0.26949727496330306
336	chr19:10080001-10110000	A	0.26016793750754635
337	chr19:10110001-10140000	A	0.2602748635800677
338	chr19:10140001-10170000	B	-0.023862481342594544
339	chr19:10170001-10200000	A	0.13672392054277427
340	chr19:10200001-10230000	A	0.20050809459829042
341	chr19:10230001-10260000	A	0.3668114016892372
342	chr19:10260001-10290000	A	0.37177493737241357
343	chr19:10290001-10320000	A	0.3780459791876336
344	chr19:10320001-10350000	A	0.22300995619083508
345	chr19:10350001-10380000	A	0.3936522664924185
346	chr19:10380001-10410000	A	0.4193636770992836
347	chr19:10410001-10440000	A	0.39267809398201026
348	chr19:10440001-10470000	A	0.39819119045398543
349	chr19:10470001-10500000	A	0.3694128062612478
350	chr19:10500001-10530000	A	0.4184713984377495
351	chr19:10530001-10560000	A	0.36659083582016616
352	chr19:10560001-10590000	A	0.35459291341890314
353	chr19:10590001-10620000	A	0.27868185077312957
354	chr19:10620001-10650000	A	0.4138613357471332
355	chr19:10650001-10680000	A	0.426015657000153
356	chr19:10680001-10710000	A	0.4112064796486705
357	chr19:10710001-10740000	A	0.4109836544090412
358	chr19:10740001-10770000	A	0.3236414675780844
359	chr19:10770001-10800000	A	0.42979478481913136
360	chr19:10800001-10830000	A	0.39676877788384574
361	chr19:10830001-10860000	A	0.3882018193671109
362	chr19:10860001-10890000	A	0.4455041788026049
363	chr19:10890001-10920000	A	0.3997500681517934
364	chr19:10920001-10950000	A	0.44786324924596965
365	chr19:10950001-10980000	A	0.3112860128378368
366	chr19:10980001-11010000	A	0.44186758409598814
367	chr19:11010001-11040000	A	0.3831973212057458
368	chr19:11040001-11070000	A	0.41875465542685125
369	chr19:11070001-11100000	A	0.3039785228518188
370	chr19:11100001-11130000	A	0.43035391430440845
371	chr19:11130001-11160000	A	0.39162975363967584
372	chr19:11160001-11190000	A	0.40922551147171254
373	chr19:11190001-11220000	A	0.44045989884002523
374	chr19:11220001-11250000	A	0.41504795243188164
375	chr19:11250001-11280000	A	0.29091586410384773
376	chr19:11280001-11310000	A	0.44438840201762353
377	chr19:11310001-11340000	A	0.3186176914752417
378	chr19:11340001-11370000	A	0.3697510378761861
379	chr19:11370001-11400000	A	0.38962562274351037
380	chr19:11400001-11430000	A	0.3884563315719169
381	chr19:11430001-11460000	A	0.3986120207034887
382	chr19:11460001-11490000	A	0.41783717722628155
383	chr19:11490001-11520000	A	0.41107320602135694
384	chr19:11520001-11550000	A	0.40183350477440205
385	chr19:11550001-11580000	A	0.3334003673766404
386	chr19:11580001-11610000	A	0.3682857658539655
387	chr19:11610001-11640000	A	0.40150444153625253
388	chr19:11640001-11670000	A	0.35870121339298805
389	chr19:11670001-11700000	A	0.35345933525464823
390	chr19:11700001-11730000	A	0.303854801183122
391	chr19:11730001-11760000	A	0.07718047034778698
392	chr19:11760001-11790000	B	-0.13044816095243666
393	chr19:11790001-11820000	A	0.12745916301912205
394	chr19:11820001-11850000	A	0.10858413245747028
395	chr19:11850001-11880000	B	-0.019570180672148982
396	chr19:11880001-11910000	B	-0.08278784135336735
397	chr19:11910001-11940000	A	0.05123449862545659
398	chr19:11940001-11970000	B	-0.07100964108254447
399	chr19:11970001-12000000	B	-0.12837074265989615
400	chr19:12000001-12030000	B	-0.022412330077513365
401	chr19:12030001-12060000	B	-0.0377885563972092
402	chr19:12060001-12090000	A	0.044512350765264996
403	chr19:12090001-12120000	B	-0.03979801347848763
404	chr19:12120001-12150000	B	-0.0004023785057915205
405	chr19:12150001-12180000	A	0.04517867764879617
406	chr19:12180001-12210000	A	0.10487746348717035
407	chr19:12210001-12240000	A	0.07739464880050807
408	chr19:12240001-12270000	A	0.17692231975519387
409	chr19:12270001-12300000	B	-0.09606574491783014
410	chr19:12300001-12330000	B	-0.08774745057173933
411	chr19:12330001-12360000	B	-0.4062462779811791
412	chr19:12360001-12390000	B	-0.33304630549337105
413	chr19:12390001-12420000	B	-0.20717074559639656
414	chr19:12420001-12450000	B	-0.050043935535802476
415	chr19:12450001-12480000	B	-0.2428540020746416
416	chr19:12480001-12510000	B	-0.17615120663068398
417	chr19:12510001-12540000	B	-0.2166420806511579
418	chr19:12540001-12570000	B	-0.2508789941975169
419	chr19:12570001-12600000	B	-0.16714933735132667
420	chr19:12600001-12630000	B	-0.21104038893540525
421	chr19:12630001-12660000	B	-0.07217208635914979
422	chr19:12660001-12690000	A	0.07826780081806603
423	chr19:12690001-12720000	A	0.25235943402937666
424	chr19:12720001-12750000	A	0.10667112124614105
425	chr19:12750001-12780000	A	0.252002618789466
426	chr19:12780001-12810000	A	0.33767622069124026
427	chr19:12810001-12840000	A	0.3971305083250751
428	chr19:12840001-12870000	A	0.40257194583132494
429	chr19:12870001-12900000	A	0.34369678356632444
430	chr19:12900001-12930000	A	0.39529248596214994
431	chr19:12930001-12960000	A	0.39841302241350124
432	chr19:12960001-12990000	A	0.37951184246837033
433	chr19:12990001-13020000	A	0.42056389134854166
434	chr19:13020001-13050000	A	0.40327217937269405
435	chr19:13050001-13080000	A	0.41344127663614755
436	chr19:13080001-13110000	A	0.23590298698718098
437	chr19:13110001-13140000	A	0.42172943088900655
438	chr19:13140001-13170000	A	0.4295353373061776
439	chr19:13170001-13200000	A	0.41021166297966494
440	chr19:13200001-13230000	A	0.34895573580175004
441	chr19:13230001-13260000	A	0.3598205076558374
442	chr19:13260001-13290000	A	0.3328585618088793
443	chr19:13290001-13320000	A	0.2740987239289083
444	chr19:13320001-13350000	A	0.20818232034173903
445	chr19:13350001-13380000	A	0.13109191654538674
446	chr19:13380001-13410000	A	0.03891516454108704
447	chr19:13410001-13440000	A	0.0470769512317022
448	chr19:13440001-13470000	A	0.010829682979499171
449	chr19:13470001-13500000	A	0.13104032889259823
450	chr19:13500001-13530000	A	0.17964256495040548
451	chr19:13530001-13560000	A	0.15016901751131229
452	chr19:13560001-13590000	A	0.06570161925392856
453	chr19:13590001-13620000	A	0.15476605173933972
454	chr19:13620001-13650000	A	0.10835582430532789
455	chr19:13650001-13680000	B	-0.1562774349851551
456	chr19:13680001-13710000	B	-0.013048552027187063
457	chr19:13710001-13740000	A	0.0863660226373563
458	chr19:13740001-13770000	A	0.1865697379545706
459	chr19:13770001-13800000	A	0.08569982119352401
460	chr19:13800001-13830000	A	0.20295922019150117
461	chr19:13830001-13860000	A	0.26321309052852215
462	chr19:13860001-13890000	A	0.34123486847105033
463	chr19:13890001-13920000	A	0.3681225300040433
464	chr19:13920001-13950000	A	0.363129862821469
465	chr19:13950001-13980000	A	0.37452000325674806
466	chr19:13980001-14010000	A	0.34250298486641173
467	chr19:14010001-14040000	A	0.36120108565454073
468	chr19:14040001-14070000	A	0.3768530715156854
469	chr19:14070001-14100000	A	0.36622221253568094
470	chr19:14100001-14130000	A	0.3562760074870835
471	chr19:14130001-14160000	A	0.3263033651468654
472	chr19:14160001-14190000	A	0.32552770825802463
473	chr19:14190001-14220000	A	0.3585910915917715
474	chr19:14220001-14250000	A	0.3138226310868188
475	chr19:14250001-14280000	A	0.15564107029727436
476	chr19:14280001-14310000	A	0.19626777101424892
477	chr19:14310001-14340000	A	0.26109481334770984
478	chr19:14340001-14370000	A	0.23785153974185508
479	chr19:14370001-14400000	A	0.2576328041859076
480	chr19:14400001-14430000	A	0.150548419758912
481	chr19:14430001-14460000	A	0.28364763239301743
482	chr19:14460001-14490000	B	-0.018557217556721604
483	chr19:14490001-14520000	A	0.28122922751754537
484	chr19:14520001-14550000	A	0.332004222763043
485	chr19:14550001-14580000	A	0.3098569832157929
486	chr19:14580001-14610000	A	0.26972014536504085
487	chr19:14610001-14640000	A	0.13408709024683738
488	chr19:14640001-14670000	B	-0.11145728026935792
489	chr19:14670001-14700000	B	-0.3072935363831803
490	chr19:14700001-14730000	B	-0.996638958513569
491	chr19:14730001-14760000	B	-1.1998856551650785
492	chr19:14760001-14790000	B	-1.064591853888883
493	chr19:14790001-14820000	B	-0.6537699075274145
494	chr19:14820001-14850000	B	-1.1026158334715304
495	chr19:14850001-14880000	B	-1.6612479537521823
496	chr19:14880001-14910000	B	-1.6228345145975074
497	chr19:14910001-14940000	B	-1.7247044987197802
498	chr19:14940001-14970000	B	-1.2428787173040317
499	chr19:14970001-15000000	B	-1.514727815112599
500	chr19:15000001-15030000	B	-1.4109886657985142
501	chr19:15030001-15060000	B	-1.6882934578471858
502	chr19:15060001-15090000	B	-1.479281718638765
503	chr19:15090001-15120000	B	-1.4352627777696405
504	chr19:15120001-15150000	B	-1.2659739842472093
505	chr19:15150001-15180000	B	-0.8282738828589833
506	chr19:15180001-15210000	B	-0.40452177650745136
507	chr19:15210001-15240000	B	-0.3134085830086443
508	chr19:15240001-15270000	B	-0.23708944714419114
509	chr19:15270001-15300000	B	-0.15395000032506312
510	chr19:15300001-15330000	B	-0.02835837658857321
511	chr19:15330001-15360000	A	0.10377459624530756
512	chr19:15360001-15390000	A	0.05239996738287191
513	chr19:15390001-15420000	A	0.1944170162423012
514	chr19:15420001-15450000	A	0.20675778516850735
515	chr19:15450001-15480000	A	0.22310768096758318
516	chr19:15480001-15510000	A	0.12639545966591098
517	chr19:15510001-15540000	A	0.0021569923635636886
518	chr19:15540001-15570000	B	-0.31096338339265217
519	chr19:15570001-15600000	B	-0.7703253247132983
520	chr19:15600001-15630000	B	-0.9422004250043734
521	chr19:15630001-15660000	B	-0.8506211123404347
522	chr19:15660001-15690000	B	-0.6613759981939682
523	chr19:15690001-15720000	B	-1.2686820101928578
524	chr19:15720001-15750000	B	-1.1510991561984345
525	chr19:15750001-15780000	B	-1.7638669855301035
526	chr19:15780001-15810000	B	-2.148602840805303
527	chr19:15810001-15840000	B	-1.9446801489004648
528	chr19:15840001-15870000	B	-1.5764643449938798
529	chr19:15870001-15900000	B	-1.5581042076851868
530	chr19:15900001-15930000	B	-1.7414273445893664
531	chr19:15930001-15960000	B	-1.2584301115321965
532	chr19:15960001-15990000	B	-1.3330384605464767
533	chr19:15990001-16020000	B	-1.352090673534595
534	chr19:16020001-16050000	B	-1.451080819678621
535	chr19:16050001-16080000	B	-1.2348276927478166
536	chr19:16080001-16110000	B	-1.172709300040999
537	chr19:16110001-16140000	B	-0.23633231804296287
538	chr19:16140001-16170000	B	-0.16886753732059417
539	chr19:16170001-16200000	B	-0.042860137867773596
540	chr19:16200001-16230000	A	0.18832241839129327
541	chr19:16230001-16260000	B	-0.197610957290306
542	chr19:16260001-16290000	B	-0.06826998529283067
543	chr19:16290001-16320000	A	0.02178410306462347
544	chr19:16320001-16350000	A	0.2383719910590521
545	chr19:16350001-16380000	A	0.3150283280288672
546	chr19:16380001-16410000	A	0.2658419929512607
547	chr19:16410001-16440000	A	0.2749611544893514
548	chr19:16440001-16470000	A	0.20979417320744662
549	chr19:16470001-16500000	A	0.20777441029307794
550	chr19:16500001-16530000	A	0.18866991019298623
551	chr19:16530001-16560000	A	0.2646121432851039
552	chr19:16560001-16590000	A	0.3171056829050076
553	chr19:16590001-16620000	A	0.15085583301215777
554	chr19:16620001-16650000	A	0.34330331055280966
555	chr19:16650001-16680000	A	0.36024862552876247
556	chr19:16680001-16710000	A	0.21505316719355774
557	chr19:16710001-16740000	A	0.3051562970600953
558	chr19:16740001-16770000	A	0.2096203390692227
559	chr19:16770001-16800000	A	0.07966618462513578
560	chr19:16800001-16830000	A	0.055683121858232126
561	chr19:16830001-16860000	B	-0.015057388943891747
562	chr19:16860001-16890000	A	0.07135417016396954
563	chr19:16890001-16920000	A	0.15255582703734097
564	chr19:16920001-16950000	A	0.04350526966977737
565	chr19:16950001-16980000	A	0.2527043623597593
566	chr19:16980001-17010000	A	0.10898992146030115
567	chr19:17010001-17040000	A	0.04622038046498697
568	chr19:17040001-17070000	B	-0.18410446503302622
569	chr19:17070001-17100000	B	-0.07267795540413124
570	chr19:17100001-17130000	B	-0.05220849739996699
571	chr19:17130001-17160000	B	-0.10102339109331886
572	chr19:17160001-17190000	A	0.3215755103319779
573	chr19:17190001-17220000	A	0.37750442246300114
574	chr19:17220001-17250000	A	0.39159562674114806
575	chr19:17250001-17280000	A	0.38435271679139804
576	chr19:17280001-17310000	A	0.38497382430621435
577	chr19:17310001-17340000	A	0.3988443546905905
578	chr19:17340001-17370000	A	0.4059618514356338
579	chr19:17370001-17400000	A	0.16233492520237186
580	chr19:17400001-17430000	A	0.3942247282157036
581	chr19:17430001-17460000	A	0.3801430123041771
582	chr19:17460001-17490000	A	0.127731765302146
583	chr19:17490001-17520000	A	0.2078949855109753
584	chr19:17520001-17550000	A	0.2851061837541371
585	chr19:17550001-17580000	A	0.3802386399338513
586	chr19:17580001-17610000	A	0.40733969410273335
587	chr19:17610001-17640000	A	0.35285974678130616
588	chr19:17640001-17670000	A	0.3726204344848435
589	chr19:17670001-17700000	A	0.37713391933594537
590	chr19:17700001-17730000	A	0.18992579645614974
591	chr19:17730001-17760000	A	0.27269869631375443
592	chr19:17760001-17790000	A	0.1743017361740086
593	chr19:17790001-17820000	A	0.16769017419691934
594	chr19:17820001-17850000	A	0.35141650039101324
595	chr19:17850001-17880000	A	0.23176733125990093
596	chr19:17880001-17910000	A	0.3342101504138683
597	chr19:17910001-17940000	A	0.31163525578755585
598	chr19:17940001-17970000	A	0.3824731166220719
599	chr19:17970001-18000000	A	0.3663039241761364
600	chr19:18000001-18030000	A	0.3176080250497738
601	chr19:18030001-18060000	A	0.35394388047546194
602	chr19:18060001-18090000	A	0.2796019859484764
603	chr19:18090001-18120000	A	0.36787238794233673
604	chr19:18120001-18150000	A	0.23747256659828633
605	chr19:18150001-18180000	A	0.37926105251521847
606	chr19:18180001-18210000	A	0.289718033872993
607	chr19:18210001-18240000	A	0.42697509392468685
608	chr19:18240001-18270000	A	0.4293487359182554
609	chr19:18270001-18300000	A	0.4230706459946068
610	chr19:18300001-18330000	A	0.4171773027235162
611	chr19:18330001-18360000	A	0.36879817193687064
612	chr19:18360001-18390000	A	0.4025397656346138
613	chr19:18390001-18420000	A	0.45116413773494846
614	chr19:18420001-18450000	A	0.4274681262916051
615	chr19:18450001-18480000	A	0.4148480640766576
616	chr19:18480001-18510000	A	0.3821435995824811
617	chr19:18510001-18540000	A	0.39821526899277304
618	chr19:18540001-18570000	A	0.4517606612806622
619	chr19:18570001-18600000	A	0.432136768286937
620	chr19:18600001-18630000	A	0.4184128925468664
621	chr19:18630001-18660000	A	0.3280512854037784
622	chr19:18660001-18690000	A	0.41561141191887924
623	chr19:18690001-18720000	A	0.3146584176770848
624	chr19:18720001-18750000	A	0.4280133518712366
625	chr19:18750001-18780000	A	0.3370395088383544
626	chr19:18780001-18810000	A	0.40887221555218317
627	chr19:18810001-18840000	A	0.40678034116348666
628	chr19:18840001-18870000	A	0.420958018125191
629	chr19:18870001-18900000	A	0.42697495675552977
630	chr19:18900001-18930000	A	0.38368991014814496
631	chr19:18930001-18960000	A	0.40354417694507055
632	chr19:18960001-18990000	A	0.2765353380582216
633	chr19:18990001-19020000	A	0.403212420412292
634	chr19:19020001-19050000	A	0.39236257726799734
635	chr19:19050001-19080000	A	0.41017202471733677
636	chr19:19080001-19110000	A	0.4032069945210605
637	chr19:19110001-19140000	A	0.36602724086021543
638	chr19:19140001-19170000	A	0.37867833653402116
639	chr19:19170001-19200000	A	0.3366830580065667
640	chr19:19200001-19230000	A	0.3614974361718282
641	chr19:19230001-19260000	A	0.2912507265483736
642	chr19:19260001-19290000	A	0.22203911921554612
643	chr19:19290001-19320000	A	0.3431033441944657
644	chr19:19320001-19350000	A	0.24629758095984286
645	chr19:19350001-19380000	A	0.2008503249303433
646	chr19:19380001-19410000	A	0.29075212485400453
647	chr19:19410001-19440000	A	0.2976269667464438
648	chr19:19440001-19470000	A	0.3463930059196297
649	chr19:19470001-19500000	A	0.3178147257301997
650	chr19:19500001-19530000	A	0.2732478881049937
651	chr19:19530001-19560000	A	0.27582467700052127
652	chr19:19560001-19590000	A	0.19849638067883368
653	chr19:19590001-19620000	B	-0.000987115801514255
654	chr19:19620001-19650000	A	0.054700679145284134
655	chr19:19650001-19680000	B	-0.09601829300496187
656	chr19:19680001-19710000	B	-0.11892666889494717
657	chr19:19710001-19740000	A	0.017850256297858615
658	chr19:19740001-19770000	B	-0.05332266128297238
659	chr19:19770001-19800000	B	-0.6143568981253188
660	chr19:19800001-19830000	B	-1.0363001366220177
661	chr19:19830001-19860000	B	-1.0838523417471477
662	chr19:19860001-19890000	B	-0.932877399562244
663	chr19:19890001-19920000	B	-1.1138734208023064
664	chr19:19920001-19950000	B	-1.2305569623865273
665	chr19:19950001-19980000	B	-1.2644270361222956
666	chr19:19980001-20010000	B	-1.1850148524776316
667	chr19:20010001-20040000	B	-0.9399059429912942
668	chr19:20040001-20070000	B	-1.2683316507129843
669	chr19:20070001-20100000	B	-1.2288933882193491
670	chr19:20100001-20130000	B	-1.1778444825948937
671	chr19:20130001-20160000	B	-0.7935278086897735
672	chr19:20160001-20190000	B	-1.118585161348677
673	chr19:20190001-20220000	B	-1.3527168002092176
674	chr19:20220001-20250000	B	-1.7875720174366037
675	chr19:20250001-20280000	B	-1.2680152585743665
676	chr19:20280001-20310000	B	-1.0155576254262972
677	chr19:20310001-20340000	B	-1.2670616021673677
678	chr19:20340001-20370000	B	-1.041594711769606
679	chr19:20370001-20400000	B	-1.591568863846702
680	chr19:20400001-20430000	B	-2.081399486257913
681	chr19:20430001-20460000	B	-1.8956484514923961
682	chr19:20460001-20490000	B	-1.7187950168671013
683	chr19:20490001-20520000	B	-2.2821796355397352
684	chr19:20520001-20550000	B	-2.1185478848865977
685	chr19:20550001-20580000	A	0.21002718339677484
686	chr19:20580001-20610000	B	-1.8998918529258664
687	chr19:20610001-20640000	B	-1.389473142620357
688	chr19:20640001-20670000	B	-1.4685859548279268
689	chr19:20670001-20700000	B	-1.4725073060949265
690	chr19:20700001-20730000	B	-1.4299404208593527
691	chr19:20730001-20760000	B	-0.9687327634291483
692	chr19:20760001-20790000	B	-1.3402234510478457
693	chr19:20790001-20820000	B	-1.3425981129778877
694	chr19:20820001-20850000	B	-1.0644925233340312
695	chr19:20850001-20880000	B	-1.4439859519702343
696	chr19:20880001-20910000	B	-1.2575166603775887
697	chr19:20910001-20940000	B	-1.1510832261515889
698	chr19:20940001-20970000	B	-0.9817640141735094
699	chr19:20970001-21000000	B	-1.2684867723186297
700	chr19:21000001-21030000	B	-1.473143294305737
701	chr19:21030001-21060000	B	-1.3519171121501228
702	chr19:21060001-21090000	B	-2.234767087576936
703	chr19:21090001-21120000	B	-0.8781652810118057
704	chr19:21120001-21150000	B	-1.1801004394295596
705	chr19:21150001-21180000	B	-1.0826591392783516
706	chr19:21180001-21210000	B	-0.9452114850610385
707	chr19:21210001-21240000	B	-0.8211329086925723
708	chr19:21240001-21270000	B	-0.4707896764966798
709	chr19:21270001-21300000	B	-0.7431955735984456
710	chr19:21300001-21330000	B	-0.5434484224713254
711	chr19:21330001-21360000	B	-0.6033621260249489
712	chr19:21360001-21390000	B	-1.0353234183802376
713	chr19:21390001-21420000	B	-1.2350227996743783
714	chr19:21420001-21450000	B	-1.3288372769763221
715	chr19:21450001-21480000	B	-1.19871727475453
716	chr19:21480001-21510000	B	-0.6822968256749904
717	chr19:21510001-21540000	B	-0.6679767303291544
718	chr19:21540001-21570000	B	-0.7496372917256817
719	chr19:21570001-21600000	B	-0.8382948658065468
720	chr19:21600001-21630000	B	-1.1746102159270908
721	chr19:21630001-21660000	B	-1.0461976884018902
722	chr19:21660001-21690000	B	-0.7720694057615216
723	chr19:21690001-21720000	B	-1.1087376179034811
724	chr19:21720001-21750000	B	-1.0665236617509357
725	chr19:21750001-21780000	B	-1.031725732350487
726	chr19:21780001-21810000	B	-1.3522103033237134
727	chr19:21810001-21840000	B	-1.5531092942007358
728	chr19:21840001-21870000	B	-1.625132541493628
729	chr19:21870001-21900000	B	-1.3316902808241275
730	chr19:21900001-21930000	B	-1.168665032223685
731	chr19:21930001-21960000	B	-0.6860119821073024
732	chr19:21960001-21990000	B	-1.0292676160711862
733	chr19:21990001-22020000	B	-0.6344220020546556
734	chr19:22020001-22050000	B	-0.763181433108918
735	chr19:22050001-22080000	B	-1.4535147706994396
736	chr19:22080001-22110000	B	-1.5504579793494768
737	chr19:22110001-22140000	B	-1.5716499246812698
738	chr19:22140001-22170000	B	-1.8549736588617503
739	chr19:22170001-22200000	B	-1.662250407054279
740	chr19:22200001-22230000	B	-1.6593451862879602
741	chr19:22230001-22260000	B	-1.4532967527038836
742	chr19:22260001-22290000	B	-1.9934883462093527
743	chr19:22290001-22320000	B	-1.5153296942406789
744	chr19:22320001-22350000	B	-1.4507950813817245
745	chr19:22350001-22380000	B	-1.7014342680473864
746	chr19:22380001-22410000	B	-1.4287341304951582
747	chr19:22410001-22440000	B	-1.5463400820018811
748	chr19:22440001-22470000	B	-1.5009008515865028
749	chr19:22470001-22500000	B	-1.9162845095753631
750	chr19:22500001-22530000	B	-2.0703164622913364
751	chr19:22530001-22560000	B	-1.4840822196834975
752	chr19:22560001-22590000	B	-2.080420874492722
753	chr19:22590001-22620000	B	-2.006070463561872
754	chr19:22620001-22650000	B	-1.454263674705779
755	chr19:22650001-22680000	B	-1.7635263014889428
756	chr19:22680001-22710000	B	-2.035450615482498
757	chr19:22710001-22740000	B	-1.8505155588251985
758	chr19:22740001-22770000	B	-1.8755153254532841
759	chr19:22770001-22800000	B	-1.6563113701976488
760	chr19:22800001-22830000	B	-1.3525861786713045
761	chr19:22830001-22860000	B	-1.8331447804878787
762	chr19:22860001-22890000	B	-2.2782147998232163
763	chr19:22890001-22920000	B	-1.7654296170161914
764	chr19:22920001-22950000	B	-1.9567516754045677
765	chr19:22950001-22980000	B	-1.6747237801141215
766	chr19:22980001-23010000	B	-1.2391447938991906
767	chr19:23010001-23040000	B	-1.6284811436171671
768	chr19:23040001-23070000	B	-1.911007403087994
769	chr19:23070001-23100000	B	-2.1767072101428186
770	chr19:23100001-23130000	B	-2.352367495108367
771	chr19:23130001-23160000	B	-1.9573839553699235
772	chr19:23160001-23190000	B	-1.8172667707587362
773	chr19:23190001-23220000	B	-1.5452095970648185
774	chr19:23220001-23250000	B	-1.3439114664559808
775	chr19:23250001-23280000	B	-0.855181724057849
776	chr19:23280001-23310000	B	-0.8767741543914365
777	chr19:23310001-23340000	B	-1.5019547743279165
778	chr19:23340001-23370000	B	-1.617909798972571
779	chr19:23370001-23400000	B	-1.330318238683077
780	chr19:23400001-23430000	B	-1.1585995545782535
781	chr19:23430001-23460000	B	-0.7500239713322008
782	chr19:23460001-23490000	B	-1.154805865760999
783	chr19:23490001-23520000	B	-1.2806858638780207
784	chr19:23520001-23550000	B	-1.1591333753868607
785	chr19:23550001-23580000	B	-1.2062227135442516
786	chr19:23580001-23610000	B	-1.2217362802899625
787	chr19:23610001-23640000	B	-1.158257082847571
788	chr19:23640001-23670000	B	-1.615950137107792
789	chr19:23670001-23700000	B	-1.7829589543821338
790	chr19:23700001-23730000	B	-1.4652462750737467
791	chr19:23730001-23760000	B	-1.4699297806412268
792	chr19:23760001-23790000	B	-1.3886187062553648
793	chr19:23790001-23820000	B	-1.5555612158911931
794	chr19:23820001-23850000	B	-1.2620553852780754
795	chr19:23850001-23880000	B	-1.088212718588564
796	chr19:23880001-23910000	B	-1.1831730489045034
797	chr19:23910001-23940000	B	-1.0416359891793243
798	chr19:23940001-23970000	B	-1.5036969803586424
799	chr19:23970001-24000000	B	-1.6050387621318027
800	chr19:24000001-24030000	B	-1.5839311688876332
801	chr19:24030001-24060000	B	-1.8709468766799344
802	chr19:24060001-24090000	B	-1.4896894211958773
803	chr19:24090001-24120000	B	-1.4333502617165383
804	chr19:24120001-24150000	B	-1.3058969657018593
805	chr19:24150001-24180000	B	-1.2959450158959103
806	chr19:24180001-24210000	B	-1.3814653641946155
807	chr19:24210001-24240000	B	-0.6305743205910531
808	chr19:24240001-24270000	B	-0.5253172852258433
809	chr19:24270001-24300000	B	-0.8159703512159797
810	chr19:24300001-24330000	B	-0.9854594629429743
811	chr19:24330001-24360000	B	-1.172766303507451
812	chr19:24360001-24390000	B	-1.5759580080528077
813	chr19:24390001-24420000	B	-2.1766862305516095
814	chr19:24420001-24450000	B	-2.2502322476280456
815	chr19:24450001-24480000	B	-2.0940519244017177
816	chr19:24480001-24510000	B	-2.832658870094297
817	chr19:24510001-24540000	B	-1.429671844502796
818	chr19:24540001-24570000	B	-1.5339137721156728
819	chr19:24570001-24600000	B	-0.601419865754445
820	chr19:24600001-24630000	B	-4.955926520120288
821	chr19:24630001-24660000	A
822	chr19:24660001-24690000	A
823	chr19:24690001-24720000	A
824	chr19:24720001-24750000	A
825	chr19:24750001-24780000	A
826	chr19:24780001-24810000	A
827	chr19:24810001-24840000	A
828	chr19:24840001-24870000	A
829	chr19:24870001-24900000	A
830	chr19:24900001-24930000	A
831	chr19:24930001-24960000	A
832	chr19:24960001-24990000	A
833	chr19:24990001-25020000	A
834	chr19:25020001-25050000	A
835	chr19:25050001-25080000	A
836	chr19:25080001-25110000	A
837	chr19:25110001-25140000	A
838	chr19:25140001-25170000	A
839	chr19:25170001-25200000	A
840	chr19:25200001-25230000	A
841	chr19:25230001-25260000	A
842	chr19:25260001-25290000	A
843	chr19:25290001-25320000	A
844	chr19:25320001-25350000	A
845	chr19:25350001-25380000	A
846	chr19:25380001-25410000	A
847	chr19:25410001-25440000	A
848	chr19:25440001-25470000	A
849	chr19:25470001-25500000	A
850	chr19:25500001-25530000	A
851	chr19:25530001-25560000	A
852	chr19:25560001-25590000	A
853	chr19:25590001-25620000	A
854	chr19:25620001-25650000	A
855	chr19:25650001-25680000	A
856	chr19:25680001-25710000	A
857	chr19:25710001-25740000	A
858	chr19:25740001-25770000	A
859	chr19:25770001-25800000	A
860	chr19:25800001-25830000	A
861	chr19:25830001-25860000	A
862	chr19:25860001-25890000	A
863	chr19:25890001-25920000	A
864	chr19:25920001-25950000	A
865	chr19:25950001-25980000	A
866	chr19:25980001-26010000	A
867	chr19:26010001-26040000	A
868	chr19:26040001-26070000	A
869	chr19:26070001-26100000	A
870	chr19:26100001-26130000	A
871	chr19:26130001-26160000	A
872	chr19:26160001-26190000	A
873	chr19:26190001-26220000	A
874	chr19:26220001-26250000	A
875	chr19:26250001-26280000	A
876	chr19:26280001-26310000	A
877	chr19:26310001-26340000	A
878	chr19:26340001-26370000	A
879	chr19:26370001-26400000	A
880	chr19:26400001-26430000	A
881	chr19:26430001-26460000	A
882	chr19:26460001-26490000	A
883	chr19:26490001-26520000	A
884	chr19:26520001-26550000	A
885	chr19:26550001-26580000	A
886	chr19:26580001-26610000	A
887	chr19:26610001-26640000	A
888	chr19:26640001-26670000	A
889	chr19:26670001-26700000	A
890	chr19:26700001-26730000	A
891	chr19:26730001-26760000	A
892	chr19:26760001-26790000	A
893	chr19:26790001-26820000	A
894	chr19:26820001-26850000	A
895	chr19:26850001-26880000	A
896	chr19:26880001-26910000	A
897	chr19:26910001-26940000	A
898	chr19:26940001-26970000	A
899	chr19:26970001-27000000	A
900	chr19:27000001-27030000	A
901	chr19:27030001-27060000	A
902	chr19:27060001-27090000	A
903	chr19:27090001-27120000	A
904	chr19:27120001-27150000	A
905	chr19:27150001-27180000	A
906	chr19:27180001-27210000	A
907	chr19:27210001-27240000	A
908	chr19:27240001-27270000	A
909	chr19:27270001-27300000	A
910	chr19:27300001-27330000	A
911	chr19:27330001-27360000	A
912	chr19:27360001-27390000	A
913	chr19:27390001-27420000	A
914	chr19:27420001-27450000	A
915	chr19:27450001-27480000	A
916	chr19:27480001-27510000	A
917	chr19:27510001-27540000	A
918	chr19:27540001-27570000	A
919	chr19:27570001-27600000	A
920	chr19:27600001-27630000	A
921	chr19:27630001-27660000	A
922	chr19:27660001-27690000	A
923	chr19:27690001-27720000	A
924	chr19:27720001-27750000	A	0.3135260359318278
925	chr19:27750001-27780000	B	-2.200843660193868
926	chr19:27780001-27810000	B	-1.4205762018183072
927	chr19:27810001-27840000	B	-1.2792399671842072
928	chr19:27840001-27870000	B	-1.739427788945408
929	chr19:27870001-27900000	B	-2.026066594776845
930	chr19:27900001-27930000	B	-2.2760005218140678
931	chr19:27930001-27960000	B	-2.626784070243042
932	chr19:27960001-27990000	B	-3.947637429014885
933	chr19:27990001-28020000	B	-3.3145812089176476
934	chr19:28020001-28050000	B	-4.484144188578009
935	chr19:28050001-28080000	B	-4.606540144271557
936	chr19:28080001-28110000	B	-3.9866275168018652
937	chr19:28110001-28140000	B	-4.489928449109572
938	chr19:28140001-28170000	B	-3.3841292257657933
939	chr19:28170001-28200000	B	-2.144531414493696
940	chr19:28200001-28230000	B	-3.3019640170551257
941	chr19:28230001-28260000	B	-2.973688471879549
942	chr19:28260001-28290000	B	-1.6776177867725441
943	chr19:28290001-28320000	B	-1.945765768884217
944	chr19:28320001-28350000	B	-2.3523834671953945
945	chr19:28350001-28380000	B	-2.2209756087368344
946	chr19:28380001-28410000	B	-2.4746313045335775
947	chr19:28410001-28440000	B	-2.3427291921091955
948	chr19:28440001-28470000	B	-2.1531103111983785
949	chr19:28470001-28500000	B	-2.232058631719214
950	chr19:28500001-28530000	B	-1.9758108672328145
951	chr19:28530001-28560000	B	-2.1732367724117636
952	chr19:28560001-28590000	B	-1.9924811789645775
953	chr19:28590001-28620000	B	-2.1492746506025218
954	chr19:28620001-28650000	B	-2.1763701796905637
955	chr19:28650001-28680000	B	-2.631733722960949
956	chr19:28680001-28710000	B	-2.091836966834537
957	chr19:28710001-28740000	B	-1.8810542728202049
958	chr19:28740001-28770000	B	-2.4260474762633573
959	chr19:28770001-28800000	B	-2.3685990256058482
960	chr19:28800001-28830000	B	-2.2623222826615454
961	chr19:28830001-28860000	B	-2.079293325655403
962	chr19:28860001-28890000	B	-2.1539971245291234
963	chr19:28890001-28920000	B	-2.1464421740670616
964	chr19:28920001-28950000	B	-2.0593225651336353
965	chr19:28950001-28980000	B	-1.4598713386705278
966	chr19:28980001-29010000	B	-1.7941360569256728
967	chr19:29010001-29040000	B	-2.1661505075271625
968	chr19:29040001-29070000	B	-2.163142342324798
969	chr19:29070001-29100000	B	-1.7157332228120918
970	chr19:29100001-29130000	B	-1.8013108891766938
971	chr19:29130001-29160000	B	-1.9678756840794334
972	chr19:29160001-29190000	B	-2.045072995800321
973	chr19:29190001-29220000	B	-1.3923389853551897
974	chr19:29220001-29250000	B	-1.3969496127754037
975	chr19:29250001-29280000	B	-1.281913685993351
976	chr19:29280001-29310000	B	-1.4587762089831802
977	chr19:29310001-29340000	B	-1.2762907167049935
978	chr19:29340001-29370000	B	-0.7481741509703483
979	chr19:29370001-29400000	B	-0.74992988332911
980	chr19:29400001-29430000	B	-0.7621799831819123
981	chr19:29430001-29460000	B	-0.8202233397653281
982	chr19:29460001-29490000	B	-0.8449610125994464
983	chr19:29490001-29520000	B	-0.9710968576242235
984	chr19:29520001-29550000	B	-0.9787399262901367
985	chr19:29550001-29580000	B	-1.5650308901221368
986	chr19:29580001-29610000	B	-1.380571397491953
987	chr19:29610001-29640000	B	-1.2767535257285785
988	chr19:29640001-29670000	B	-1.2474155229120374
989	chr19:29670001-29700000	B	-1.0807067058599227
990	chr19:29700001-29730000	B	-1.0326897071129766
991	chr19:29730001-29760000	B	-1.0475699119025377
992	chr19:29760001-29790000	B	-1.2027890084018267
993	chr19:29790001-29820000	B	-1.0626996825005637
994	chr19:29820001-29850000	B	-1.7622391693701718
995	chr19:29850001-29880000	B	-1.3029993314029193
996	chr19:29880001-29910000	B	-1.5051151650129353
997	chr19:29910001-29940000	B	-1.134711249036664
998	chr19:29940001-29970000	B	-1.5267280298784807
999	chr19:29970001-30000000	B	-1.0517253141847316
1000	chr19:30000001-30030000	B	-1.147280738469448
1001	chr19:30030001-30060000	B	-1.1321787402322308
1002	chr19:30060001-30090000	B	-0.5903256668267665
1003	chr19:30090001-30120000	B	-0.3559269717378607
1004	chr19:30120001-30150000	B	-0.6697127767297648
1005	chr19:30150001-30180000	B	-0.37786361186714007
1006	chr19:30180001-30210000	B	-0.4692257348424626
1007	chr19:30210001-30240000	B	-0.2988606294201255
1008	chr19:30240001-30270000	B	-0.22373119746416734
1009	chr19:30270001-30300000	B	-0.5456390775139716
1010	chr19:30300001-30330000	B	-0.39839847810956497
1011	chr19:30330001-30360000	B	-0.4792566764643417
1012	chr19:30360001-30390000	B	-0.3436129482878008
1013	chr19:30390001-30420000	B	-0.770102377093192
1014	chr19:30420001-30450000	B	-0.40717001402801
1015	chr19:30450001-30480000	B	-0.4155643990971959
1016	chr19:30480001-30510000	B	-0.5277700679308469
1017	chr19:30510001-30540000	B	-0.4601723061666448
1018	chr19:30540001-30570000	B	-0.4175368442255942
1019	chr19:30570001-30600000	B	-0.6119011475210949
1020	chr19:30600001-30630000	B	-0.9700386356734295
1021	chr19:30630001-30660000	B	-1.2890621347795306
1022	chr19:30660001-30690000	B	-1.1734916144397292
1023	chr19:30690001-30720000	B	-0.6819361306528188
1024	chr19:30720001-30750000	B	-1.0216408924248814
1025	chr19:30750001-30780000	B	-1.114522025609576
1026	chr19:30780001-30810000	B	-1.280738470772399
1027	chr19:30810001-30840000	B	-1.3467618929789285
1028	chr19:30840001-30870000	B	-1.44266124503322
1029	chr19:30870001-30900000	B	-1.4802873038425346
1030	chr19:30900001-30930000	B	-1.206290372989429
1031	chr19:30930001-30960000	B	-1.7640307466221155
1032	chr19:30960001-30990000	B	-1.8081921210778125
1033	chr19:30990001-31020000	B	-1.5144945153183564
1034	chr19:31020001-31050000	B	-1.205317626211015
1035	chr19:31050001-31080000	B	-1.2786954547354983
1036	chr19:31080001-31110000	B	-1.3150728828447196
1037	chr19:31110001-31140000	B	-0.7333570160464419
1038	chr19:31140001-31170000	B	-0.36772347215463197
1039	chr19:31170001-31200000	B	-0.35192332029801354
1040	chr19:31200001-31230000	B	-0.4311335164067191
1041	chr19:31230001-31260000	B	-0.5064537562781367
1042	chr19:31260001-31290000	B	-0.41076570052007316
1043	chr19:31290001-31320000	B	-0.628480707013879
1044	chr19:31320001-31350000	B	-0.4211145998842862
1045	chr19:31350001-31380000	B	-0.3134110685940168
1046	chr19:31380001-31410000	B	-0.5213381414844828
1047	chr19:31410001-31440000	B	-0.32245554765692114
1048	chr19:31440001-31470000	B	-0.20822369122481582
1049	chr19:31470001-31500000	B	-0.338884686220305
1050	chr19:31500001-31530000	B	-0.15744650079703093
1051	chr19:31530001-31560000	B	-0.10965801951478087
1052	chr19:31560001-31590000	B	-0.011619361280881507
1053	chr19:31590001-31620000	A	0.06178401720059959
1054	chr19:31620001-31650000	A	0.08130189679667817
1055	chr19:31650001-31680000	A	0.05440168767768976
1056	chr19:31680001-31710000	A	0.06368226698442105
1057	chr19:31710001-31740000	A	0.027924850758240725
1058	chr19:31740001-31770000	A	0.06654606665017766
1059	chr19:31770001-31800000	A	0.08922877329881657
1060	chr19:31800001-31830000	B	-0.0028315459945943157
1061	chr19:31830001-31860000	B	-0.17256199387860677
1062	chr19:31860001-31890000	B	-0.07758243177954034
1063	chr19:31890001-31920000	B	-0.24306741592631756
1064	chr19:31920001-31950000	B	-0.19111583738851495
1065	chr19:31950001-31980000	B	-0.23299892281221055
1066	chr19:31980001-32010000	B	-0.16441969310499416
1067	chr19:32010001-32040000	B	-0.23672727189019177
1068	chr19:32040001-32070000	B	-0.4706740540000038
1069	chr19:32070001-32100000	B	-0.12338693659488556
1070	chr19:32100001-32130000	B	-0.1285104703180852
1071	chr19:32130001-32160000	B	-0.23069495786795557
1072	chr19:32160001-32190000	B	-0.3464450536153438
1073	chr19:32190001-32220000	B	-0.6122869460536419
1074	chr19:32220001-32250000	B	-0.5438143547976199
1075	chr19:32250001-32280000	B	-0.5234868616041632
1076	chr19:32280001-32310000	B	-0.7182535657975616
1077	chr19:32310001-32340000	B	-0.6300992420640534
1078	chr19:32340001-32370000	B	-1.175924923882691
1079	chr19:32370001-32400000	B	-1.0855435727604257
1080	chr19:32400001-32430000	B	-1.1053577404081856
1081	chr19:32430001-32460000	B	-1.0109569504055578
1082	chr19:32460001-32490000	B	-0.8089847418584192
1083	chr19:32490001-32520000	B	-0.7128681173188299
1084	chr19:32520001-32550000	B	-0.5645832666683009
1085	chr19:32550001-32580000	B	-0.8333959391238955
1086	chr19:32580001-32610000	B	-0.8801847361593533
1087	chr19:32610001-32640000	B	-0.917479112351987
1088	chr19:32640001-32670000	B	-0.7726351357394067
1089	chr19:32670001-32700000	B	-0.6553507441387193
1090	chr19:32700001-32730000	B	-0.4177930697137903
1091	chr19:32730001-32760000	B	-0.5679684381889567
1092	chr19:32760001-32790000	B	-0.5001615534403997
1093	chr19:32790001-32820000	B	-0.30002925025719757
1094	chr19:32820001-32850000	B	-0.1566436038167589
1095	chr19:32850001-32880000	B	-0.06856068423906748
1096	chr19:32880001-32910000	B	-0.15682368079646303
1097	chr19:32910001-32940000	B	-0.15521639438103155
1098	chr19:32940001-32970000	B	-0.24094511615528957
1099	chr19:32970001-33000000	B	-0.412733956985286
1100	chr19:33000001-33030000	B	-0.5616951155380128
1101	chr19:33030001-33060000	B	-0.2633729598446313
1102	chr19:33060001-33090000	B	-0.26119342149945923
1103	chr19:33090001-33120000	B	-0.11587446609158693
1104	chr19:33120001-33150000	B	-0.24749156015615342
1105	chr19:33150001-33180000	B	-0.28950146556704215
1106	chr19:33180001-33210000	B	-0.365980623788012
1107	chr19:33210001-33240000	B	-0.6818871365591525
1108	chr19:33240001-33270000	B	-0.7055045988071886
1109	chr19:33270001-33300000	B	-0.3966349509012414
1110	chr19:33300001-33330000	B	-0.5256008365560804
1111	chr19:33330001-33360000	B	-0.4949236645124945
1112	chr19:33360001-33390000	B	-0.2789255268520116
1113	chr19:33390001-33420000	B	-0.26179131416621315
1114	chr19:33420001-33450000	B	-0.1416687446533128
1115	chr19:33450001-33480000	A	0.020959383861718025
1116	chr19:33480001-33510000	B	-0.005253931668774814
1117	chr19:33510001-33540000	B	-0.07813912506812032
1118	chr19:33540001-33570000	B	-0.05312995724925893
1119	chr19:33570001-33600000	A	0.00026783734874039143
1120	chr19:33600001-33630000	A	0.039498317620812386
1121	chr19:33630001-33660000	B	-0.09817395018278689
1122	chr19:33660001-33690000	A	0.018270668970392177
1123	chr19:33690001-33720000	B	-0.036200774377668894
1124	chr19:33720001-33750000	B	-0.06597022433121509
1125	chr19:33750001-33780000	B	-0.2543777094615866
1126	chr19:33780001-33810000	B	-0.2271461963317068
1127	chr19:33810001-33840000	B	-0.3624040961524139
1128	chr19:33840001-33870000	B	-0.2777364485247887
1129	chr19:33870001-33900000	B	-0.255182184655932
1130	chr19:33900001-33930000	B	-0.011805941251333925
1131	chr19:33930001-33960000	B	-0.0615705003189878
1132	chr19:33960001-33990000	B	-0.0466907939478511
1133	chr19:33990001-34020000	B	-0.2180875044514232
1134	chr19:34020001-34050000	B	-0.5124828030443197
1135	chr19:34050001-34080000	B	-0.5465501423784567
1136	chr19:34080001-34110000	B	-0.6063344771071161
1137	chr19:34110001-34140000	B	-0.7287812673684972
1138	chr19:34140001-34170000	B	-0.7959849622473151
1139	chr19:34170001-34200000	B	-0.6950238553697219
1140	chr19:34200001-34230000	B	-0.4728488640993492
1141	chr19:34230001-34260000	B	-0.2881447377229386
1142	chr19:34260001-34290000	B	-0.04423526443107155
1143	chr19:34290001-34320000	B	-0.5018585216953694
1144	chr19:34320001-34350000	B	-0.4390914254700258
1145	chr19:34350001-34380000	B	-0.3051154412276539
1146	chr19:34380001-34410000	B	-0.4650644371922118
1147	chr19:34410001-34440000	B	-0.6753998686144572
1148	chr19:34440001-34470000	B	-0.6031990605954046
1149	chr19:34470001-34500000	B	-0.4067370361105426
1150	chr19:34500001-34530000	B	-0.3178762046557255
1151	chr19:34530001-34560000	B	-0.38863330998235673
1152	chr19:34560001-34590000	B	-0.42328676750632854
1153	chr19:34590001-34620000	B	-0.21733508743286262
1154	chr19:34620001-34650000	B	-0.11397383989170248
1155	chr19:34650001-34680000	B	-0.03606634264290737
1156	chr19:34680001-34710000	A	0.1783004272110955
1157	chr19:34710001-34740000	A	0.22794112542949857
1158	chr19:34740001-34770000	A	0.2568000605809628
1159	chr19:34770001-34800000	A	0.19353202289996738
1160	chr19:34800001-34830000	A	0.13442276687752094
1161	chr19:34830001-34860000	A	0.19346131595004976
1162	chr19:34860001-34890000	A	0.22618965213596146
1163	chr19:34890001-34920000	A	0.13868801229638633
1164	chr19:34920001-34950000	B	-0.008259126997348664
1165	chr19:34950001-34980000	A	0.10700358938911474
1166	chr19:34980001-35010000	B	-0.20186283421104562
1167	chr19:35010001-35040000	B	-0.7470498406147974
1168	chr19:35040001-35070000	B	-0.9524006602040891
1169	chr19:35070001-35100000	B	-1.1509450705179427
1170	chr19:35100001-35130000	B	-1.4051369969502387
1171	chr19:35130001-35160000	B	-0.9643529184104148
1172	chr19:35160001-35190000	B	-0.9090836773378718
1173	chr19:35190001-35220000	B	-0.9707318397325478
1174	chr19:35220001-35250000	B	-0.852014870449769
1175	chr19:35250001-35280000	B	-0.9928244102509324
1176	chr19:35280001-35310000	B	-0.8667330917218321
1177	chr19:35310001-35340000	B	-1.1576613603634502
1178	chr19:35340001-35370000	B	-1.0961969978891493
1179	chr19:35370001-35400000	B	-0.964528048692055
1180	chr19:35400001-35430000	B	-1.0791070636885614
1181	chr19:35430001-35460000	B	-0.5588430941021948
1182	chr19:35460001-35490000	B	-0.2990851899720143
1183	chr19:35490001-35520000	B	-0.24714698164464313
1184	chr19:35520001-35550000	B	-0.23369462642696145
1185	chr19:35550001-35580000	B	-0.0900759030396595
1186	chr19:35580001-35610000	B	-0.37299106046575226
1187	chr19:35610001-35640000	B	-0.02590240859026161
1188	chr19:35640001-35670000	B	-0.37462028880731457
1189	chr19:35670001-35700000	B	-0.4229097272918353
1190	chr19:35700001-35730000	B	-0.2994953751764187
1191	chr19:35730001-35760000	B	-0.44083955881360765
1192	chr19:35760001-35790000	B	-0.40038986283647354
1193	chr19:35790001-35820000	B	-0.2760512690175796
1194	chr19:35820001-35850000	B	-0.4557698550447234
1195	chr19:35850001-35880000	B	-0.6335985937383697
1196	chr19:35880001-35910000	B	-0.5648686098269017
1197	chr19:35910001-35940000	B	-0.40802424774188556
1198	chr19:35940001-35970000	B	-0.5317491590765501
1199	chr19:35970001-36000000	B	-0.2723811306003665
1200	chr19:36000001-36030000	B	-0.01350345501041924
1201	chr19:36030001-36060000	B	-0.1527936321458937
1202	chr19:36060001-36090000	B	-0.2151604345818555
1203	chr19:36090001-36120000	B	-0.004416218172618011
1204	chr19:36120001-36150000	A	0.05713971841963414
1205	chr19:36150001-36180000	A	0.047218008724789845
1206	chr19:36180001-36210000	A	0.05073395795476121
1207	chr19:36210001-36240000	A	0.236319621385277
1208	chr19:36240001-36270000	A	0.263571634907666
1209	chr19:36270001-36300000	A	0.03090880224221632
1210	chr19:36300001-36330000	B	-0.02592961816214511
1211	chr19:36330001-36360000	B	-0.023729230046991682
1212	chr19:36360001-36390000	A	0.17232009963543726
1213	chr19:36390001-36420000	A	0.19731419421015503
1214	chr19:36420001-36450000	A	0.17653688722865474
1215	chr19:36450001-36480000	A	0.027123089643494743
1216	chr19:36480001-36510000	A	0.24203280456604778
1217	chr19:36510001-36540000	A	0.16703709579922382
1218	chr19:36540001-36570000	A	0.09430741338563678
1219	chr19:36570001-36600000	A	0.17008341418014922
1220	chr19:36600001-36630000	A	0.17502500499330903
1221	chr19:36630001-36660000	A	0.07071432558829098
1222	chr19:36660001-36690000	A	0.0037978266213223757
1223	chr19:36690001-36720000	B	-0.3512522171977179
1224	chr19:36720001-36750000	B	-0.8436299687364031
1225	chr19:36750001-36780000	B	-3.22446779346468
1226	chr19:36780001-36810000	B	-3.754685912199055
1227	chr19:36810001-36840000	B	-1.0422941656954543
1228	chr19:36840001-36870000	B	-0.6694879984647967
1229	chr19:36870001-36900000	B	-0.7017059850406631
1230	chr19:36900001-36930000	B	-0.9297752300493368
1231	chr19:36930001-36960000	B	-0.7171410351983399
1232	chr19:36960001-36990000	B	-0.6250974869568449
1233	chr19:36990001-37020000	B	-0.40033871014297034
1234	chr19:37020001-37050000	B	-0.5756633832574621
1235	chr19:37050001-37080000	B	-0.37060493781144677
1236	chr19:37080001-37110000	B	-0.6118207964010869
1237	chr19:37110001-37140000	B	-0.5745346397194218
1238	chr19:37140001-37170000	B	-0.4465728988510654
1239	chr19:37170001-37200000	B	-0.8686510191619428
1240	chr19:37200001-37230000	B	-0.6732812802557369
1241	chr19:37230001-37260000	B	-0.8339159816881815
1242	chr19:37260001-37290000	B	-0.46598001988457755
1243	chr19:37290001-37320000	B	-0.5932133208024433
1244	chr19:37320001-37350000	B	-0.3451137779648227
1245	chr19:37350001-37380000	B	-0.7808763415408319
1246	chr19:37380001-37410000	B	-0.6519916713832858
1247	chr19:37410001-37440000	B	-0.9801689800674388
1248	chr19:37440001-37470000	B	-0.8963199109003483
1249	chr19:37470001-37500000	B	-1.2683878705795146
1250	chr19:37500001-37530000	B	-1.097804960621731
1251	chr19:37530001-37560000	B	-1.3599427962936923
1252	chr19:37560001-37590000	B	-0.8937727338531072
1253	chr19:37590001-37620000	B	-1.4128597199447142
1254	chr19:37620001-37650000	B	-1.307178901710114
1255	chr19:37650001-37680000	B	-1.0359602787958526
1256	chr19:37680001-37710000	B	-0.7882656048089215
1257	chr19:37710001-37740000	B	-0.8522782759804086
1258	chr19:37740001-37770000	B	-2.160937760361116
1259	chr19:37770001-37800000	B	-3.9805866701019057
1260	chr19:37800001-37830000	B	-0.6917863013813453
1261	chr19:37830001-37860000	B	-0.8228893344915822
1262	chr19:37860001-37890000	B	-0.7692862687787918
1263	chr19:37890001-37920000	B	-1.2348598354618132
1264	chr19:37920001-37950000	B	-1.1931693070717708
1265	chr19:37950001-37980000	B	-0.9005982744080658
1266	chr19:37980001-38010000	B	-1.105241865701565
1267	chr19:38010001-38040000	B	-1.2138088117615013
1268	chr19:38040001-38070000	B	-1.2320433241161959
1269	chr19:38070001-38100000	B	-0.9096144980028786
1270	chr19:38100001-38130000	B	-1.3751149951218187
1271	chr19:38130001-38160000	B	-0.8804022687592992
1272	chr19:38160001-38190000	B	-1.1133068265661141
1273	chr19:38190001-38220000	B	-1.0233576227435244
1274	chr19:38220001-38250000	B	-1.1127917736666022
1275	chr19:38250001-38280000	B	-0.8405986967350215
1276	chr19:38280001-38310000	B	-1.1497792830441593
1277	chr19:38310001-38340000	B	-1.2826671530643867
1278	chr19:38340001-38370000	B	-0.8641269191988561
1279	chr19:38370001-38400000	B	-0.31225155133325994
1280	chr19:38400001-38430000	B	-0.13140655149422947
1281	chr19:38430001-38460000	A	0.19885183710566445
1282	chr19:38460001-38490000	A	0.14027448361531963
1283	chr19:38490001-38520000	A	0.20253793227190153
1284	chr19:38520001-38550000	A	0.17866239646153462
1285	chr19:38550001-38580000	A	0.12246917025379943
1286	chr19:38580001-38610000	A	0.06272672604817602
1287	chr19:38610001-38640000	A	0.1453279620227683
1288	chr19:38640001-38670000	A	0.20076698830119627
1289	chr19:38670001-38700000	A	0.1551170693697913
1290	chr19:38700001-38730000	A	0.1641550840478994
1291	chr19:38730001-38760000	A	0.2043254299659125
1292	chr19:38760001-38790000	A	0.2811835710508887
1293	chr19:38790001-38820000	A	0.29744846808498066
1294	chr19:38820001-38850000	A	0.2330464416041377
1295	chr19:38850001-38880000	A	0.25314434577971434
1296	chr19:38880001-38910000	A	0.2519548229221036
1297	chr19:38910001-38940000	A	0.10732072012269024
1298	chr19:38940001-38970000	A	0.03296147383859612
1299	chr19:38970001-39000000	A	0.06317762046329915
1300	chr19:39000001-39030000	A	0.006096807153148149
1301	chr19:39030001-39060000	B	-0.0018351277271187836
1302	chr19:39060001-39090000	A	0.14484740163719173
1303	chr19:39090001-39120000	A	0.24790131786703637
1304	chr19:39120001-39150000	A	0.365134140316204
1305	chr19:39150001-39180000	A	0.4040481687398537
1306	chr19:39180001-39210000	A	0.30740550803847977
1307	chr19:39210001-39240000	A	0.38304711513276246
1308	chr19:39240001-39270000	A	0.24553958037880041
1309	chr19:39270001-39300000	A	0.3554341819603783
1310	chr19:39300001-39330000	A	0.2798240246142475
1311	chr19:39330001-39360000	A	0.39528834384125416
1312	chr19:39360001-39390000	A	0.3482956987929813
1313	chr19:39390001-39420000	A	0.35746540975840785
1314	chr19:39420001-39450000	A	0.28267756780704706
1315	chr19:39450001-39480000	A	0.2040135957888149
1316	chr19:39480001-39510000	A	0.14049092046238382
1317	chr19:39510001-39540000	A	0.23272133516572113
1318	chr19:39540001-39570000	A	0.2202599651900186
1319	chr19:39570001-39600000	A	0.12653034855046744
1320	chr19:39600001-39630000	A	0.2510040588407355
1321	chr19:39630001-39660000	A	0.20454867642853375
1322	chr19:39660001-39690000	A	0.2127619174354881
1323	chr19:39690001-39720000	A	0.08179218958144796
1324	chr19:39720001-39750000	A	0.01677754933176315
1325	chr19:39750001-39780000	A	0.15195354855959295
1326	chr19:39780001-39810000	A	0.09578120299826186
1327	chr19:39810001-39840000	A	0.2794391682732705
1328	chr19:39840001-39870000	A	0.3151294586381473
1329	chr19:39870001-39900000	A	0.35553048639932816
1330	chr19:39900001-39930000	A	0.27009327219321366
1331	chr19:39930001-39960000	A	0.24236551788516938
1332	chr19:39960001-39990000	A	0.18035754689971437
1333	chr19:39990001-40020000	A	0.10334407267706366
1334	chr19:40020001-40050000	B	-0.10136889943071975
1335	chr19:40050001-40080000	B	-0.5176509278676732
1336	chr19:40080001-40110000	B	-0.6911243757822263
1337	chr19:40110001-40140000	B	-0.6248480948025128
1338	chr19:40140001-40170000	B	-0.8323078763812559
1339	chr19:40170001-40200000	B	-0.5604105417994864
1340	chr19:40200001-40230000	B	-0.7953724640934683
1341	chr19:40230001-40260000	B	-0.5353553852720188
1342	chr19:40260001-40290000	B	-0.2679442032373669
1343	chr19:40290001-40320000	B	-0.18770322153794453
1344	chr19:40320001-40350000	B	-0.039504084582460554
1345	chr19:40350001-40380000	B	-0.3285791847254765
1346	chr19:40380001-40410000	B	-1.1777580907743193
1347	chr19:40410001-40440000	B	-0.36642934360570556
1348	chr19:40440001-40470000	B	-0.32666437707890444
1349	chr19:40470001-40500000	B	-0.09013668515764212
1350	chr19:40500001-40530000	B	-0.3364142799330061
1351	chr19:40530001-40560000	B	-0.604413763251969
1352	chr19:40560001-40590000	B	-0.4030280340486993
1353	chr19:40590001-40620000	B	-0.3714031003834774
1354	chr19:40620001-40650000	B	-0.1710743102060098
1355	chr19:40650001-40680000	B	-0.0008508794545797606
1356	chr19:40680001-40710000	B	-0.013357515908626147
1357	chr19:40710001-40740000	A	0.07364982794228912
1358	chr19:40740001-40770000	B	-0.10104154042220631
1359	chr19:40770001-40800000	A	0.20938077946991224
1360	chr19:40800001-40830000	A	0.09241617954247026
1361	chr19:40830001-40860000	A	0.28477824096701254
1362	chr19:40860001-40890000	A	0.2838076683592703
1363	chr19:40890001-40920000	A	0.26788755875322723
1364	chr19:40920001-40950000	A	0.33463917512392044
1365	chr19:40950001-40980000	A	0.29719694470698954
1366	chr19:40980001-41010000	A	0.17072857346997264
1367	chr19:41010001-41040000	A	0.2463365239436087
1368	chr19:41040001-41070000	A	0.2591136850746825
1369	chr19:41070001-41100000	A	0.3094647031527258
1370	chr19:41100001-41130000	A	0.2148892865437314
1371	chr19:41130001-41160000	A	0.0601543665951565
1372	chr19:41160001-41190000	A	0.3141525296786532
1373	chr19:41190001-41220000	A	0.32658934607360296
1374	chr19:41220001-41250000	A	0.3167497478646393
1375	chr19:41250001-41280000	A	0.2937037954382782
1376	chr19:41280001-41310000	A	0.18162908818124734
1377	chr19:41310001-41340000	A	0.1617844265530113
1378	chr19:41340001-41370000	B	-0.06310892665613968
1379	chr19:41370001-41400000	B	-0.31944179819254337
1380	chr19:41400001-41430000	B	-0.22344175413759582
1381	chr19:41430001-41460000	B	-0.33196180973437084
1382	chr19:41460001-41490000	B	-0.2619126797471466
1383	chr19:41490001-41520000	B	-0.19589629557604016
1384	chr19:41520001-41550000	B	-0.40951123054383015
1385	chr19:41550001-41580000	B	-0.18143505298699392
1386	chr19:41580001-41610000	B	-0.5050527709771753
1387	chr19:41610001-41640000	B	-0.11932313744429532
1388	chr19:41640001-41670000	B	-0.056662319091328406
1389	chr19:41670001-41700000	B	-0.010913015111813565
1390	chr19:41700001-41730000	A	0.22081094515115682
1391	chr19:41730001-41760000	A	0.2949314007138817
1392	chr19:41760001-41790000	A	0.32610092150444103
1393	chr19:41790001-41820000	A	0.3249492685933018
1394	chr19:41820001-41850000	A	0.30460610379330305
1395	chr19:41850001-41880000	A	0.27065813236012076
1396	chr19:41880001-41910000	A	0.0979460180162037
1397	chr19:41910001-41940000	A	0.0747591388515776
1398	chr19:41940001-41970000	B	-0.3229829770906271
1399	chr19:41970001-42000000	B	-0.6145852103222557
1400	chr19:42000001-42030000	B	-0.4574007905542725
1401	chr19:42030001-42060000	B	-0.47463342492867494
1402	chr19:42060001-42090000	B	-0.33716786049018316
1403	chr19:42090001-42120000	B	-0.18238333703940177
1404	chr19:42120001-42150000	B	-0.44228218765726995
1405	chr19:42150001-42180000	B	-0.6417744343078183
1406	chr19:42180001-42210000	B	-0.41230875727343336
1407	chr19:42210001-42240000	B	-0.5026387522126985
1408	chr19:42240001-42270000	B	-0.3271143156675243
1409	chr19:42270001-42300000	B	-0.31748733190564793
1410	chr19:42300001-42330000	B	-0.38076923910171645
1411	chr19:42330001-42360000	B	-0.20652733780424626
1412	chr19:42360001-42390000	A	0.1427220926454419
1413	chr19:42390001-42420000	A	0.17313099369949833
1414	chr19:42420001-42450000	A	0.14453276997144718
1415	chr19:42450001-42480000	A	0.25646693375277363
1416	chr19:42480001-42510000	A	0.1201397644330413
1417	chr19:42510001-42540000	A	0.0872799782563031
1418	chr19:42540001-42570000	A	0.20102687349140608
1419	chr19:42570001-42600000	A	0.2271454608412623
1420	chr19:42600001-42630000	A	0.17877212086989425
1421	chr19:42630001-42660000	A	0.31820097921505014
1422	chr19:42660001-42690000	A	0.1784865271907188
1423	chr19:42690001-42720000	A	0.2247019703092871
1424	chr19:42720001-42750000	A	0.3581671193912259
1425	chr19:42750001-42780000	A	0.41032931723485816
1426	chr19:42780001-42810000	A	0.38871851567026994
1427	chr19:42810001-42840000	A	0.34274668855225504
1428	chr19:42840001-42870000	A	0.3178780866000433
1429	chr19:42870001-42900000	A	0.23714391052288894
1430	chr19:42900001-42930000	A	0.2708688168200593
1431	chr19:42930001-42960000	A	0.1339392180459018
1432	chr19:42960001-42990000	A	0.14823766407149366
1433	chr19:42990001-43020000	B	-0.11722866396211115
1434	chr19:43020001-43050000	A	0.020953949482500355
1435	chr19:43050001-43080000	A	0.05871898886985375
1436	chr19:43080001-43110000	A	0.13203368029931797
1437	chr19:43110001-43140000	A	0.1025359880837894
1438	chr19:43140001-43170000	B	-0.05329528308758699
1439	chr19:43170001-43200000	B	-0.09955563955432796
1440	chr19:43200001-43230000	A	0.10069201078951055
1441	chr19:43230001-43260000	B	-0.09992070215845314
1442	chr19:43260001-43290000	A	0.23076636827793578
1443	chr19:43290001-43320000	A	0.2129042350935585
1444	chr19:43320001-43350000	A	0.18151847415290945
1445	chr19:43350001-43380000	A	0.28189030633680556
1446	chr19:43380001-43410000	A	0.26476370832817253
1447	chr19:43410001-43440000	A	0.21591434978227603
1448	chr19:43440001-43470000	A	0.22739461282647663
1449	chr19:43470001-43500000	A	0.2248305533498668
1450	chr19:43500001-43530000	A	0.17057645797172843
1451	chr19:43530001-43560000	A	0.1964011566088685
1452	chr19:43560001-43590000	A	0.16477352965883083
1453	chr19:43590001-43620000	A	0.1410729359421606
1454	chr19:43620001-43650000	A	0.22547505448550584
1455	chr19:43650001-43680000	A	0.25697244687218157
1456	chr19:43680001-43710000	A	0.2953509607065393
1457	chr19:43710001-43740000	A	0.039414458026793275
1458	chr19:43740001-43770000	A	0.02853067824139897
1459	chr19:43770001-43800000	A	0.17298187195727288
1460	chr19:43800001-43830000	A	0.20851620829125314
1461	chr19:43830001-43860000	A	0.041592970796280125
1462	chr19:43860001-43890000	B	-0.299449081273142
1463	chr19:43890001-43920000	A	0.17744064749125132
1464	chr19:43920001-43950000	A	0.12514772203160068
1465	chr19:43950001-43980000	A	0.12835012383219194
1466	chr19:43980001-44010000	A	0.30443152244532096
1467	chr19:44010001-44040000	A	0.2736377050767954
1468	chr19:44040001-44070000	A	0.25444979875351564
1469	chr19:44070001-44100000	A	0.3412538165222877
1470	chr19:44100001-44130000	A	0.2711961271448857
1471	chr19:44130001-44160000	A	0.37365504758069495
1472	chr19:44160001-44190000	A	0.23657445272819944
1473	chr19:44190001-44220000	A	0.29103321111945013
1474	chr19:44220001-44250000	A	0.30157263902518916
1475	chr19:44250001-44280000	A	0.35723390065690264
1476	chr19:44280001-44310000	A	0.19955042071624288
1477	chr19:44310001-44340000	A	0.18882473283181414
1478	chr19:44340001-44370000	B	-0.23431183716024004
1479	chr19:44370001-44400000	B	-0.31965395564336335
1480	chr19:44400001-44430000	A	0.0761727032302506
1481	chr19:44430001-44460000	A	0.08768268127058958
1482	chr19:44460001-44490000	B	-0.0626009658069193
1483	chr19:44490001-44520000	A	0.018385317744862104
1484	chr19:44520001-44550000	A	0.009372232779075963
1485	chr19:44550001-44580000	A	0.13219155590898302
1486	chr19:44580001-44610000	A	0.13206012545866097
1487	chr19:44610001-44640000	A	0.14640990149633473
1488	chr19:44640001-44670000	A	0.11542241058541867
1489	chr19:44670001-44700000	B	-0.08143124007398339
1490	chr19:44700001-44730000	B	-0.011320496202893368
1491	chr19:44730001-44760000	B	-0.14477792254530136
1492	chr19:44760001-44790000	B	-0.17333864897010648
1493	chr19:44790001-44820000	B	-0.11552267747786736
1494	chr19:44820001-44850000	B	-0.020518442173635673
1495	chr19:44850001-44880000	B	-0.01111154486720013
1496	chr19:44880001-44910000	B	-0.22630416480253637
1497	chr19:44910001-44940000	B	-0.03013182126854543
1498	chr19:44940001-44970000	B	-0.2379253952937498
1499	chr19:44970001-45000000	A	0.023738912980318185
1500	chr19:45000001-45030000	B	-0.09038786480616508
1501	chr19:45030001-45060000	A	0.10205576825811195
1502	chr19:45060001-45090000	A	0.2238695163100686
1503	chr19:45090001-45120000	A	0.36285670366407774
1504	chr19:45120001-45150000	A	0.3720715265398385
1505	chr19:45150001-45180000	A	0.3702259262373336
1506	chr19:45180001-45210000	A	0.3987986164782372
1507	chr19:45210001-45240000	A	0.3358475802831072
1508	chr19:45240001-45270000	A	0.4161231103484286
1509	chr19:45270001-45300000	A	0.3841840642769866
1510	chr19:45300001-45330000	A	0.3630665838059665
1511	chr19:45330001-45360000	A	0.3765929020608254
1512	chr19:45360001-45390000	A	0.36963013800734207
1513	chr19:45390001-45420000	A	0.42125585507886293
1514	chr19:45420001-45450000	A	0.37039706618039603
1515	chr19:45450001-45480000	A	0.3697833510560426
1516	chr19:45480001-45510000	A	0.40318762239314504
1517	chr19:45510001-45540000	A	0.40468345827914914
1518	chr19:45540001-45570000	A	0.4351862183399861
1519	chr19:45570001-45600000	A	0.43552894001658715
1520	chr19:45600001-45630000	A	0.43402702828304357
1521	chr19:45630001-45660000	A	0.42611885089184576
1522	chr19:45660001-45690000	A	0.41106140341385616
1523	chr19:45690001-45720000	A	0.38429901915072073
1524	chr19:45720001-45750000	A	0.3929923945653838
1525	chr19:45750001-45780000	A	0.42691195273113686
1526	chr19:45780001-45810000	A	0.3970351890663843
1527	chr19:45810001-45840000	A	0.40024795893833565
1528	chr19:45840001-45870000	A	0.42589370817889344
1529	chr19:45870001-45900000	A	0.4572727692856728
1530	chr19:45900001-45930000	A	0.4455072106483398
1531	chr19:45930001-45960000	A	0.43794825292869755
1532	chr19:45960001-45990000	A	0.43985678291022895
1533	chr19:45990001-46020000	A	0.4412284659469021
1534	chr19:46020001-46050000	A	0.4059958664612145
1535	chr19:46050001-46080000	A	0.43311438698174337
1536	chr19:46080001-46110000	A	0.4251891818093901
1537	chr19:46110001-46140000	A	0.4283320787964167
1538	chr19:46140001-46170000	A	0.4271930604394121
1539	chr19:46170001-46200000	A	0.33180653870242927
1540	chr19:46200001-46230000	A	0.4378746440877773
1541	chr19:46230001-46260000	A	0.4223130770129798
1542	chr19:46260001-46290000	A	0.44846357486049926
1543	chr19:46290001-46320000	A	0.43550122422025384
1544	chr19:46320001-46350000	A	0.3778870495198284
1545	chr19:46350001-46380000	A	0.39980889909436435
1546	chr19:46380001-46410000	A	0.3762646074737107
1547	chr19:46410001-46440000	A	0.28861884347167543
1548	chr19:46440001-46470000	A	0.22479078310460188
1549	chr19:46470001-46500000	A	0.19989160142922857
1550	chr19:46500001-46530000	A	0.28805672151310563
1551	chr19:46530001-46560000	A	0.18874000046770978
1552	chr19:46560001-46590000	A	0.25253961981400264
1553	chr19:46590001-46620000	A	0.10468047706692185
1554	chr19:46620001-46650000	A	0.23097081830180258
1555	chr19:46650001-46680000	A	0.06584513299298976
1556	chr19:46680001-46710000	A	0.24056808741042232
1557	chr19:46710001-46740000	A	0.2218685336791776
1558	chr19:46740001-46770000	A	0.22307514320729285
1559	chr19:46770001-46800000	A	0.2671669555755898
1560	chr19:46800001-46830000	A	0.23350635580270493
1561	chr19:46830001-46860000	A	0.31648306872653553
1562	chr19:46860001-46890000	A	0.3471353557811744
1563	chr19:46890001-46920000	A	0.3476689973738526
1564	chr19:46920001-46950000	A	0.35818298560105827
1565	chr19:46950001-46980000	A	0.3580103890771666
1566	chr19:46980001-47010000	A	0.3570644370698876
1567	chr19:47010001-47040000	A	0.31634946332316916
1568	chr19:47040001-47070000	A	0.2899895139270214
1569	chr19:47070001-47100000	A	0.31952101197475735
1570	chr19:47100001-47130000	A	0.3951021899081533
1571	chr19:47130001-47160000	A	0.3906587749155183
1572	chr19:47160001-47190000	A	0.4063229439762566
1573	chr19:47190001-47220000	A	0.41611938555485545
1574	chr19:47220001-47250000	A	0.3645552051799031
1575	chr19:47250001-47280000	A	0.42654256231691284
1576	chr19:47280001-47310000	A	0.4249067747976286
1577	chr19:47310001-47340000	A	0.3805648520565941
1578	chr19:47340001-47370000	A	0.41240975540289093
1579	chr19:47370001-47400000	A	0.43116412414544547
1580	chr19:47400001-47430000	A	0.4216078846591351
1581	chr19:47430001-47460000	A	0.3727626848622535
1582	chr19:47460001-47490000	A	0.43068912056698583
1583	chr19:47490001-47520000	A	0.33303761664679876
1584	chr19:47520001-47550000	A	0.4078323559623417
1585	chr19:47550001-47580000	A	0.44705860824465715
1586	chr19:47580001-47610000	A	0.4173901267788199
1587	chr19:47610001-47640000	A	0.4206045229687642
1588	chr19:47640001-47670000	A	0.39785389266490984
1589	chr19:47670001-47700000	A	0.4049446968235744
1590	chr19:47700001-47730000	A	0.4177318057428999
1591	chr19:47730001-47760000	A	0.44372037920535917
1592	chr19:47760001-47790000	A	0.39914468268057685
1593	chr19:47790001-47820000	A	0.40059570738895256
1594	chr19:47820001-47850000	A	0.3521390554993875
1595	chr19:47850001-47880000	A	0.27008673447889214
1596	chr19:47880001-47910000	A	0.3885499281241469
1597	chr19:47910001-47940000	A	0.3602371496540935
1598	chr19:47940001-47970000	A	0.3583825589362387
1599	chr19:47970001-48000000	A	0.37185140929338467
1600	chr19:48000001-48030000	A	0.37352344187459663
1601	chr19:48030001-48060000	A	0.22009389939660615
1602	chr19:48060001-48090000	A	0.3149276274667743
1603	chr19:48090001-48120000	A	0.3612116255171496
1604	chr19:48120001-48150000	A	0.3643879708217861
1605	chr19:48150001-48180000	A	0.345485781027736
1606	chr19:48180001-48210000	A	0.3673325618405622
1607	chr19:48210001-48240000	A	0.3803676860599992
1608	chr19:48240001-48270000	A	0.3047356663259256
1609	chr19:48270001-48300000	A	0.14951641431946655
1610	chr19:48300001-48330000	A	0.008692041713658982
1611	chr19:48330001-48360000	B	-0.2142800002495192
1612	chr19:48360001-48390000	B	-0.4253316697996999
1613	chr19:48390001-48420000	B	-0.8637988643514031
1614	chr19:48420001-48450000	B	-6.978372738226827
1615	chr19:48450001-48480000	B	-0.8086711097002158
1616	chr19:48480001-48510000	B	-0.482506876742975
1617	chr19:48510001-48540000	B	-0.583593555228824
1618	chr19:48540001-48570000	B	-0.44772066122027865
1619	chr19:48570001-48600000	B	-0.1383389961052368
1620	chr19:48600001-48630000	A	0.08939815319275622
1621	chr19:48630001-48660000	B	-0.022390361997885043
1622	chr19:48660001-48690000	A	0.11490578864590333
1623	chr19:48690001-48720000	A	0.06524033678125499
1624	chr19:48720001-48750000	A	0.1477962972315433
1625	chr19:48750001-48780000	A	0.1817269941486115
1626	chr19:48780001-48810000	A	0.2137345763461749
1627	chr19:48810001-48840000	A	0.3271226004985979
1628	chr19:48840001-48870000	A	0.346115354149249
1629	chr19:48870001-48900000	A	0.367421815717787
1630	chr19:48900001-48930000	A	0.288194618293912
1631	chr19:48930001-48960000	A	0.36968750446600507
1632	chr19:48960001-48990000	A	0.42345762700245837
1633	chr19:48990001-49020000	A	0.3864228590882555
1634	chr19:49020001-49050000	A	0.34301305297960516
1635	chr19:49050001-49080000	A	0.39294335860319457
1636	chr19:49080001-49110000	A	0.36648168491958455
1637	chr19:49110001-49140000	A	0.4422469966848911
1638	chr19:49140001-49170000	A	0.4310213771868964
1639	chr19:49170001-49200000	A	0.40952476690292094
1640	chr19:49200001-49230000	A	0.4331262557009729
1641	chr19:49230001-49260000	A	0.308552446176248
1642	chr19:49260001-49290000	A	0.3040436726124197
1643	chr19:49290001-49320000	A	0.4159041821388938
1644	chr19:49320001-49350000	A	0.4333184963867377
1645	chr19:49350001-49380000	A	0.43434694847126376
1646	chr19:49380001-49410000	A	0.43326119138121616
1647	chr19:49410001-49440000	A	0.4469526801336088
1648	chr19:49440001-49470000	A	0.4478523897816795
1649	chr19:49470001-49500000	A	0.45054720591680775
1650	chr19:49500001-49530000	A	0.4667496460577312
1651	chr19:49530001-49560000	A	0.4159468815922685
1652	chr19:49560001-49590000	A	0.46286102769154774
1653	chr19:49590001-49620000	A	0.4258045847453672
1654	chr19:49620001-49650000	A	0.4544941151857265
1655	chr19:49650001-49680000	A	0.45708486442251256
1656	chr19:49680001-49710000	A	0.4256061989209882
1657	chr19:49710001-49740000	A	0.35415643442662986
1658	chr19:49740001-49770000	A	0.302571654916644
1659	chr19:49770001-49800000	A	0.18977254780204378
1660	chr19:49800001-49830000	A	0.3878523716064895
1661	chr19:49830001-49860000	A	0.400613178866405
1662	chr19:49860001-49890000	A	0.2768820830939495
1663	chr19:49890001-49920000	A	0.2770111443990838
1664	chr19:49920001-49950000	A	0.394787036228673
1665	chr19:49950001-49980000	A	0.404081444257345
1666	chr19:49980001-50010000	A	0.34318945270009926
1667	chr19:50010001-50040000	A	0.3083323561725151
1668	chr19:50040001-50070000	A	0.41646595690896904
1669	chr19:50070001-50100000	A	0.423133027841406
1670	chr19:50100001-50130000	A	0.44470396005252755
1671	chr19:50130001-50160000	A	0.4589338545373609
1672	chr19:50160001-50190000	A	0.46705325865747965
1673	chr19:50190001-50220000	A	0.38189894970213506
1674	chr19:50220001-50250000	A	0.30782021304770135
1675	chr19:50250001-50280000	A	0.3346468914869561
1676	chr19:50280001-50310000	A	0.3828717484649732
1677	chr19:50310001-50340000	A	0.3753617374876364
1678	chr19:50340001-50370000	A	0.3965894947654618
1679	chr19:50370001-50400000	A	0.304947038676822
1680	chr19:50400001-50430000	A	0.021720041650342917
1681	chr19:50430001-50460000	B	-0.5138030963034796
1682	chr19:50460001-50490000	B	-0.6816537798145912
1683	chr19:50490001-50520000	B	-0.4214653088574833
1684	chr19:50520001-50550000	B	-0.7599606922035073
1685	chr19:50550001-50580000	B	-1.3454764119239733
1686	chr19:50580001-50610000	B	-3.1929012347571835
1687	chr19:50610001-50640000	B	-3.8140202867464383
1688	chr19:50640001-50670000	B	-1.4546926597932346
1689	chr19:50670001-50700000	B	-1.8909866591231832
1690	chr19:50700001-50730000	B	-2.007938702690244
1691	chr19:50730001-50760000	B	-2.028831198291739
1692	chr19:50760001-50790000	B	-1.5733946774922527
1693	chr19:50790001-50820000	B	-1.2665917019068649
1694	chr19:50820001-50850000	B	-1.401867813650328
1695	chr19:50850001-50880000	B	-0.5146419857302796
1696	chr19:50880001-50910000	B	-0.15377381211172217
1697	chr19:50910001-50940000	B	-0.20388658265732493
1698	chr19:50940001-50970000	B	-0.33744931453024746
1699	chr19:50970001-51000000	B	-0.44564318393966057
1700	chr19:51000001-51030000	B	-0.3965133651405491
1701	chr19:51030001-51060000	B	-0.6490916136148643
1702	chr19:51060001-51090000	B	-0.9549038280957713
1703	chr19:51090001-51120000	B	-0.6107735484009599
1704	chr19:51120001-51150000	B	-0.7888233675075581
1705	chr19:51150001-51180000	B	-0.5845645987117922
1706	chr19:51180001-51210000	B	-0.5283194794639462
1707	chr19:51210001-51240000	B	-0.3839968027206038
1708	chr19:51240001-51270000	B	-0.7432231611072448
1709	chr19:51270001-51300000	B	-0.45706298438035775
1710	chr19:51300001-51330000	B	-0.6284972301489479
1711	chr19:51330001-51360000	B	-0.7512330273889036
1712	chr19:51360001-51390000	B	-1.0350088824134558
1713	chr19:51390001-51420000	B	-1.1782763924984108
1714	chr19:51420001-51450000	B	-0.8730992083571917
1715	chr19:51450001-51480000	B	-1.3689080549290578
1716	chr19:51480001-51510000	B	-1.5781236274235937
1717	chr19:51510001-51540000	B	-1.3726666644770091
1718	chr19:51540001-51570000	B	-1.4845834006049774
1719	chr19:51570001-51600000	B	-1.2179332736076767
1720	chr19:51600001-51630000	B	-0.7425698994676683
1721	chr19:51630001-51660000	B	-0.937543005863447
1722	chr19:51660001-51690000	B	-0.9202353927372643
1723	chr19:51690001-51720000	B	-1.4099565490623713
1724	chr19:51720001-51750000	B	-1.715964855902786
1725	chr19:51750001-51780000	B	-1.422177225499638
1726	chr19:51780001-51810000	B	-1.224202340032348
1727	chr19:51810001-51840000	B	-1.020854413603597
1728	chr19:51840001-51870000	B	-0.3341832221447623
1729	chr19:51870001-51900000	B	-0.8338416124718384
1730	chr19:51900001-51930000	B	-1.068088255200469
1731	chr19:51930001-51960000	B	-1.1382140997218158
1732	chr19:51960001-51990000	B	-1.1492549664489833
1733	chr19:51990001-52020000	B	-1.3416806065469513
1734	chr19:52020001-52050000	B	-1.3610768598135088
1735	chr19:52050001-52080000	B	-1.1193257546446806
1736	chr19:52080001-52110000	B	-0.654551097458231
1737	chr19:52110001-52140000	B	-1.2216895254064595
1738	chr19:52140001-52170000	B	-1.277934632366766
1739	chr19:52170001-52200000	B	-0.8514592598442051
1740	chr19:52200001-52230000	B	-0.6894593865955383
1741	chr19:52230001-52260000	B	-1.4807119734950593
1742	chr19:52260001-52290000	B	-1.5176091989161262
1743	chr19:52290001-52320000	B	-1.4929218678000413
1744	chr19:52320001-52350000	B	-2.0749042627191048
1745	chr19:52350001-52380000	B	-1.9858768897824601
1746	chr19:52380001-52410000	B	-0.8783849234790597
1747	chr19:52410001-52440000	B	-1.1707794171325756
1748	chr19:52440001-52470000	B	-1.013371319917383
1749	chr19:52470001-52500000	B	-0.7760519532314466
1750	chr19:52500001-52530000	B	-0.4873270816714882
1751	chr19:52530001-52560000	B	-0.2537765102772035
1752	chr19:52560001-52590000	B	-0.2646993894667658
1753	chr19:52590001-52620000	B	-0.5136162122784895
1754	chr19:52620001-52650000	B	-0.2624339773066089
1755	chr19:52650001-52680000	B	-0.22921057309022252
1756	chr19:52680001-52710000	B	-0.2580230643301464
1757	chr19:52710001-52740000	B	-0.012764463816023357
1758	chr19:52740001-52770000	B	-0.4111791873195513
1759	chr19:52770001-52800000	B	-0.11431610113921291
1760	chr19:52800001-52830000	B	-0.3833631381477324
1761	chr19:52830001-52860000	B	-0.5436753314743352
1762	chr19:52860001-52890000	B	-0.5782376350762266
1763	chr19:52890001-52920000	B	-0.5888096424198721
1764	chr19:52920001-52950000	B	-0.793839447635765
1765	chr19:52950001-52980000	B	-0.7338755750184001
1766	chr19:52980001-53010000	B	-0.7305717910419477
1767	chr19:53010001-53040000	B	-0.5036903093272334
1768	chr19:53040001-53070000	B	-0.25310844043748
1769	chr19:53070001-53100000	B	-0.15187035383623884
1770	chr19:53100001-53130000	B	-0.2269005755034469
1771	chr19:53130001-53160000	B	-0.1748621543236876
1772	chr19:53160001-53190000	B	-0.05851360899915482
1773	chr19:53190001-53220000	B	-0.23592612812001187
1774	chr19:53220001-53250000	B	-0.15724508043013383
1775	chr19:53250001-53280000	B	-0.48382597289153045
1776	chr19:53280001-53310000	B	-0.27185718810844384
1777	chr19:53310001-53340000	B	-0.5732611634826502
1778	chr19:53340001-53370000	B	-0.47909929328964646
1779	chr19:53370001-53400000	B	-0.4398170889805365
1780	chr19:53400001-53430000	B	-0.3694567191090886
1781	chr19:53430001-53460000	B	-0.27487059265587743
1782	chr19:53460001-53490000	B	-0.7408728378538891
1783	chr19:53490001-53520000	B	-0.764976183380604
1784	chr19:53520001-53550000	B	-0.8885489810915687
1785	chr19:53550001-53580000	B	-0.8202110260828837
1786	chr19:53580001-53610000	B	-0.6895431578683284
1787	chr19:53610001-53640000	B	-0.673145042403912
1788	chr19:53640001-53670000	B	-0.610743731145078
1789	chr19:53670001-53700000	B	-1.1058704308301641
1790	chr19:53700001-53730000	B	-1.0817824498812532
1791	chr19:53730001-53760000	B	-1.301809084168386
1792	chr19:53760001-53790000	B	-1.8049003631301734
1793	chr19:53790001-53820000	B	-2.007509259419735
1794	chr19:53820001-53850000	B	-0.8956745885302434
1795	chr19:53850001-53880000	B	-0.9430247761606685
1796	chr19:53880001-53910000	B	-0.6475088569928384
1797	chr19:53910001-53940000	B	-0.6876964500297326
1798	chr19:53940001-53970000	B	-0.6015113109230413
1799	chr19:53970001-54000000	B	-0.8770528630190536
1800	chr19:54000001-54030000	B	-0.6639941247425811
1801	chr19:54030001-54060000	B	-0.6074682141315014
1802	chr19:54060001-54090000	B	-1.3020551553955906
1803	chr19:54090001-54120000	B	-1.2410753599005766
1804	chr19:54120001-54150000	B	-1.3193823152347113
1805	chr19:54150001-54180000	B	-1.4925409538242846
1806	chr19:54180001-54210000	B	-1.562585286606815
1807	chr19:54210001-54240000	B	-1.5276005614389239
1808	chr19:54240001-54270000	B	-1.2715194434543609
1809	chr19:54270001-54300000	B	-1.2086402820501325
1810	chr19:54300001-54330000	B	-0.7614020015565741
1811	chr19:54330001-54360000	B	-0.5033484277279104
1812	chr19:54360001-54390000	B	-0.13859632626334525
1813	chr19:54390001-54420000	B	-0.39756769969377076
1814	chr19:54420001-54450000	B	-0.9005018858727685
1815	chr19:54450001-54480000	B	-0.8025421713328502
1816	chr19:54480001-54510000	B	-0.5046271655295765
1817	chr19:54510001-54540000	B	-0.6531125146951002
1818	chr19:54540001-54570000	B	-1.2074577060913494
1819	chr19:54570001-54600000	B	-0.9011679406469539
1820	chr19:54600001-54630000	B	-0.2803859608575169
1821	chr19:54630001-54660000	B	-0.24861300819998405
1822	chr19:54660001-54690000	B	-0.12721555412570817
1823	chr19:54690001-54720000	B	-0.11810230028928209
1824	chr19:54720001-54750000	B	-0.7911526602000633
1825	chr19:54750001-54780000	B	-1.0674730125981051
1826	chr19:54780001-54810000	B	-1.0967278195376395
1827	chr19:54810001-54840000	B	-1.8979298309512098
1828	chr19:54840001-54870000	B	-1.4217363920612751
1829	chr19:54870001-54900000	B	-1.6821055309176
1830	chr19:54900001-54930000	B	-1.4708468017159293
1831	chr19:54930001-54960000	B	-0.7126199763840617
1832	chr19:54960001-54990000	B	-0.49242369493367716
1833	chr19:54990001-55020000	B	-1.8843637228423789
1834	chr19:55020001-55050000	B	-2.1043122324055803
1835	chr19:55050001-55080000	B	-2.4892334607371667
1836	chr19:55080001-55110000	B	-2.19328348975331
1837	chr19:55110001-55140000	B	-2.788520060512049
1838	chr19:55140001-55170000	B	-2.1732250033180445
1839	chr19:55170001-55200000	B	-2.1866067584612336
1840	chr19:55200001-55230000	B	-2.4037055602334703
1841	chr19:55230001-55260000	B	-5.35166740057533
1842	chr19:55260001-55290000	B	-4.0292547883886884
1843	chr19:55290001-55320000	B	-5.498492991584579
1844	chr19:55320001-55350000	B	-3.5500198545274992
1845	chr19:55350001-55380000	B	-4.013724660259735
1846	chr19:55380001-55410000	B	-2.099736090990717
1847	chr19:55410001-55440000	B	-2.000486259756927
1848	chr19:55440001-55470000	B	-1.7575355704564362
1849	chr19:55470001-55500000	B	-1.787929685992902
1850	chr19:55500001-55530000	B	-1.689788832919293
1851	chr19:55530001-55560000	B	-1.4141988662132656
1852	chr19:55560001-55590000	B	-0.7484371573055515
1853	chr19:55590001-55620000	B	-0.3985679149632807
1854	chr19:55620001-55650000	A	0.00378351420831629
1855	chr19:55650001-55680000	A	0.05772629780379423
1856	chr19:55680001-55710000	A	0.1537543547574391
1857	chr19:55710001-55740000	A	0.24702387178317442
1858	chr19:55740001-55770000	A	0.13755598545454484
1859	chr19:55770001-55800000	A	0.1963353060568207
1860	chr19:55800001-55830000	A	0.3009090100012418
1861	chr19:55830001-55860000	A	0.31950777706645034
1862	chr19:55860001-55890000	A	0.2990374226226716
1863	chr19:55890001-55920000	A	0.23380152303617183
1864	chr19:55920001-55950000	A	0.2696732159939897
1865	chr19:55950001-55980000	A	0.23697174748950808
1866	chr19:55980001-56010000	A	0.31868182234705156
1867	chr19:56010001-56040000	A	0.23662150642499863
1868	chr19:56040001-56070000	A	0.16894175087612218
1869	chr19:56070001-56100000	A	0.20716711788296568
1870	chr19:56100001-56130000	A	0.3405422019298244
1871	chr19:56130001-56160000	A	0.15354824501804265
1872	chr19:56160001-56190000	B	-0.1144738556713767
1873	chr19:56190001-56220000	B	-1.1183676818308528
1874	chr19:56220001-56250000	B	-2.0517064652107124
1875	chr19:56250001-56280000	B	-2.8334979590247724
1876	chr19:56280001-56310000	B	-2.280311067877314
1877	chr19:56310001-56340000	B	-2.651733521252197
1878	chr19:56340001-56370000	B	-2.2388113868401445
1879	chr19:56370001-56400000	B	-2.51926762944047
1880	chr19:56400001-56430000	B	-2.0740340570158273
1881	chr19:56430001-56460000	B	-2.5321347481932497
1882	chr19:56460001-56490000	B	-1.8619684653942983
1883	chr19:56490001-56520000	B	-2.3469268963712833
1884	chr19:56520001-56550000	B	-1.9807087000584984
1885	chr19:56550001-56580000	B	-1.4394270943800784
1886	chr19:56580001-56610000	B	-0.620821171700496
1887	chr19:56610001-56640000	B	-0.73734880172092
1888	chr19:56640001-56670000	B	-0.7907085568769329
1889	chr19:56670001-56700000	B	-1.1630935824221424
1890	chr19:56700001-56730000	B	-1.6908590768437577
1891	chr19:56730001-56760000	B	-1.9669531416564034
1892	chr19:56760001-56790000	B	-0.9731445317644337
1893	chr19:56790001-56820000	B	-0.963165583207894
1894	chr19:56820001-56850000	B	-0.972721795251487
1895	chr19:56850001-56880000	B	-1.6973690864974493
1896	chr19:56880001-56910000	B	-1.1566044047180122
1897	chr19:56910001-56940000	B	-1.155374645763336
1898	chr19:56940001-56970000	B	-1.8754452846541991
1899	chr19:56970001-57000000	B	-1.0955233380811489
1900	chr19:57000001-57030000	B	-1.2355992088822432
1901	chr19:57030001-57060000	B	-1.4544531257602495
1902	chr19:57060001-57090000	B	-1.3557137358820537
1903	chr19:57090001-57120000	B	-1.6177776457982966
1904	chr19:57120001-57150000	B	-1.4859208815216747
1905	chr19:57150001-57180000	B	-2.4185284754358953
1906	chr19:57180001-57210000	B	-2.2553941870280023
1907	chr19:57210001-57240000	B	-2.6703124433977123
1908	chr19:57240001-57270000	B	-2.299677727525177
1909	chr19:57270001-57300000	B	-2.6282799229656466
1910	chr19:57300001-57330000	B	-2.2506751225216584
1911	chr19:57330001-57360000	B	-2.7414889370871434
1912	chr19:57360001-57390000	B	-2.6862398390481745
1913	chr19:57390001-57420000	B	-1.952818043910555
1914	chr19:57420001-57450000	B	-2.429760348545309
1915	chr19:57450001-57480000	B	-2.298136847456295
1916	chr19:57480001-57510000	B	-2.8569462958797676
1917	chr19:57510001-57540000	B	-2.8553578155745893
1918	chr19:57540001-57570000	B	-2.6139054233762975
1919	chr19:57570001-57600000	B	-2.195965047980739
1920	chr19:57600001-57630000	B	-1.6852716257012952
1921	chr19:57630001-57660000	B	-1.9306271300835636
1922	chr19:57660001-57690000	B	-1.699375075384268
1923	chr19:57690001-57720000	B	-0.8030090522976348
1924	chr19:57720001-57750000	B	-0.5850523235719556
1925	chr19:57750001-57780000	B	-0.3177715836013924
1926	chr19:57780001-57810000	B	-0.09427268532279204
1927	chr19:57810001-57840000	B	-0.16840332591484303
1928	chr19:57840001-57870000	B	-0.2175791250749436
1929	chr19:57870001-57900000	B	-0.20122614559148716
1930	chr19:57900001-57930000	B	-0.17869724163758507
1931	chr19:57930001-57960000	B	-0.15768846249206192
1932	chr19:57960001-57990000	B	-0.563677939779062
1933	chr19:57990001-58020000	B	-0.16476938463196322
1934	chr19:58020001-58050000	B	-0.4318403503697807
1935	chr19:58050001-58080000	B	-0.2955624124323946
1936	chr19:58080001-58110000	B	-0.20142826887169185
1937	chr19:58110001-58140000	B	-0.3569977754632428
1938	chr19:58140001-58170000	B	-0.4212543630409107
1939	chr19:58170001-58200000	B	-0.4041946187362935
1940	chr19:58200001-58230000	B	-0.2972701398053131
1941	chr19:58230001-58260000	B	-0.20823956928109125
1942	chr19:58260001-58290000	A	0.0009431130853441385
1943	chr19:58290001-58320000	B	-0.11562256290254568
1944	chr19:58320001-58350000	A	0.008190532011137577
1945	chr19:58350001-58380000	B	-0.050745329766574046
1946	chr19:58380001-58410000	B	-0.21929756325939417
1947	chr19:58410001-58440000	B	-0.2610209025962358
1948	chr19:58440001-58470000	B	-0.42067116311066566
1949	chr19:58470001-58500000	B	-0.5511779407853558
1950	chr19:58500001-58530000	B	-0.5503505494912321
1951	chr19:58530001-58560000	B	-0.9038815259632944
1952	chr19:58560001-58590000	B	-1.0956861536212994
1953	chr19:58590001-58620000	B	-0.8207528775650388
1954	chr19:58620001-58650000	B	-0.673839432071653
1955	chr19:58650001-58680000	B	-0.42401401349933476
1956	chr19:58680001-58710000	B	-0.2915240505811162
1957	chr19:58710001-58740000	B	-0.45445268835482294
1958	chr19:58740001-58770000	B	-0.336477072091325
1959	chr19:58770001-58800000	B	-0.16175234411466588
1960	chr19:58800001-58830000	A	0.10694108185536891
1961	chr19:58830001-58860000	A	0.22033305400902933
1962	chr19:58860001-58890000	A	0.23316795325048578
1963	chr19:58890001-58920000	A	0.3168320810145096
1964	chr19:58920001-58950000	A	0.191499400850811
1965	chr19:58950001-58980000	A	0.2080380604723645
1966	chr19:58980001-59010000	A	0.2206330416516205
1967	chr19:59010001-59040000	A	0.22033801801180397
1968	chr19:59040001-59070000	A	0.35274213908450386
1969	chr19:59070001-59100000	A	0.2679124154544161
1970	chr19:59100001-59128983	B	-0.07877302888971723
