# Supplementary material for: Geometric Diagrams of Genomes: constructing a visual grammar for 3D genomics
Source: Genome Biol. 2025 Jun 26;26:181. doi: 10.1186/s13059-025-03646-y (PMC12203721; doi:10.1186/s13059-025-03646-y)
Supplement: Supplementary file 5 — Additional file 5: Supplementary Data 1. Supplementary_Data_GDG.zip. Zip data file containing the example model of human chromosome 19, compartment assignments, TAD border definitions, and gene coordinates [file 13059_2025_3646_MOESM5_ESM.zip › 20231201_GDG_data/model.1.xyz]

# CHROMOSOME : chr19
# END : 59128983
# RESOLUTION : 30000
# START : 0
1	chr19:1-30000	-249.814	-61.571	323.768
2	chr19:30001-60000	-120.725	-1.442	360.016
3	chr19:60001-90000	-183.601	109.037	324.005
4	chr19:90001-120000	102.079	176.665	372.515
5	chr19:120001-150000	-313.183	13.647	266.022
6	chr19:150001-180000	4.555	-93.725	417.221
7	chr19:180001-210000	-189.834	20.930	233.120
8	chr19:210001-240000	-97.620	-34.915	351.682
9	chr19:240001-270000	-291.521	-298.417	333.679
10	chr19:270001-300000	-201.533	-196.213	412.736
11	chr19:300001-330000	-407.053	-26.806	254.402
12	chr19:330001-360000	-165.421	-57.899	279.622
13	chr19:360001-390000	51.704	24.455	503.362
14	chr19:390001-420000	-183.662	-19.702	377.261
15	chr19:420001-450000	-312.810	-91.861	351.308
16	chr19:450001-480000	-212.499	-182.925	369.165
17	chr19:480001-510000	-269.574	-201.841	589.982
18	chr19:510001-540000	-349.955	-115.261	546.947
19	chr19:540001-570000	-438.873	-116.706	525.243
20	chr19:570001-600000	-440.162	-179.890	479.567
21	chr19:600001-630000	-350.634	-330.686	583.378
22	chr19:630001-660000	-318.394	-276.315	633.023
23	chr19:660001-690000	-237.139	-157.496	574.610
24	chr19:690001-720000	-134.808	-26.909	654.387
25	chr19:720001-750000	-147.282	-139.544	806.159
26	chr19:750001-780000	-191.487	-250.486	562.721
27	chr19:780001-810000	-269.365	-136.785	454.445
28	chr19:810001-840000	-191.712	-200.395	548.906
29	chr19:840001-870000	-233.551	-398.693	510.886
30	chr19:870001-900000	-117.529	-287.546	309.418
31	chr19:900001-930000	-45.061	-278.061	376.504
32	chr19:930001-960000	109.576	-277.928	654.129
33	chr19:960001-990000	83.433	-245.152	764.585
34	chr19:990001-1020000	-99.938	-137.508	416.388
35	chr19:1020001-1050000	60.134	-350.579	527.578
36	chr19:1050001-1080000	83.972	-145.832	490.933
37	chr19:1080001-1110000	161.553	-310.974	620.129
38	chr19:1110001-1140000	61.291	-376.236	590.424
39	chr19:1140001-1170000	149.036	-244.772	621.197
40	chr19:1170001-1200000	194.819	-400.425	724.832
41	chr19:1200001-1230000	92.516	-498.248	642.744
42	chr19:1230001-1260000	29.176	-353.157	644.922
43	chr19:1260001-1290000	35.916	-401.004	746.588
44	chr19:1290001-1320000	-6.403	-488.217	803.678
45	chr19:1320001-1350000	-124.787	-411.855	690.769
46	chr19:1350001-1380000	-261.289	-406.081	723.439
47	chr19:1380001-1410000	-22.632	-555.088	647.835
48	chr19:1410001-1440000	-180.136	-547.339	482.987
49	chr19:1440001-1470000	-136.553	-469.146	631.951
50	chr19:1470001-1500000	-112.583	-323.879	598.708
51	chr19:1500001-1530000	-20.512	-173.918	706.200
52	chr19:1530001-1560000	-76.609	-346.348	819.022
53	chr19:1560001-1590000	-31.802	-229.025	864.888
54	chr19:1590001-1620000	-154.655	-264.742	740.873
55	chr19:1620001-1650000	-89.998	-318.604	814.068
56	chr19:1650001-1680000	89.362	-180.961	787.748
57	chr19:1680001-1710000	47.524	-87.313	674.689
58	chr19:1710001-1740000	-70.094	-193.207	579.884
59	chr19:1740001-1770000	-56.142	-485.132	553.578
60	chr19:1770001-1800000	-81.234	-346.943	538.244
61	chr19:1800001-1830000	11.411	-354.023	690.421
62	chr19:1830001-1860000	-76.304	-540.447	724.482
63	chr19:1860001-1890000	-89.188	-493.812	627.327
64	chr19:1890001-1920000	-264.213	-645.930	702.422
65	chr19:1920001-1950000	-379.528	-598.498	728.355
66	chr19:1950001-1980000	-338.731	-707.429	726.087
67	chr19:1980001-2010000	-365.114	-545.575	486.898
68	chr19:2010001-2040000	-593.458	-633.233	570.417
69	chr19:2040001-2070000	-608.591	-723.111	656.421
70	chr19:2070001-2100000	-454.856	-639.949	644.765
71	chr19:2100001-2130000	-295.575	-669.938	823.210
72	chr19:2130001-2160000	-303.780	-640.914	672.752
73	chr19:2160001-2190000	-390.710	-666.534	627.483
74	chr19:2190001-2220000	-292.117	-668.451	820.294
75	chr19:2220001-2250000	-376.426	-716.900	823.240
76	chr19:2250001-2280000	-383.372	-557.837	687.745
77	chr19:2280001-2310000	-452.932	-527.900	649.729
78	chr19:2310001-2340000	-454.324	-489.236	698.253
79	chr19:2340001-2370000	-288.032	-507.152	796.784
80	chr19:2370001-2400000	-202.642	-501.531	815.015
81	chr19:2400001-2430000	-353.821	-696.129	826.294
82	chr19:2430001-2460000	-209.897	-565.319	920.039
83	chr19:2460001-2490000	-277.098	-641.628	852.328
84	chr19:2490001-2520000	-519.043	-633.853	623.481
85	chr19:2520001-2550000	-354.433	-386.220	579.974
86	chr19:2550001-2580000	-331.865	-282.976	491.194
87	chr19:2580001-2610000	-453.380	-245.198	562.187
88	chr19:2610001-2640000	-212.087	-311.899	594.299
89	chr19:2640001-2670000	-238.823	-531.206	704.400
90	chr19:2670001-2700000	-457.816	-365.678	702.996
91	chr19:2700001-2730000	-319.410	-201.724	439.141
92	chr19:2730001-2760000	-388.067	-407.114	370.985
93	chr19:2760001-2790000	-401.220	-458.173	251.354
94	chr19:2790001-2820000	-384.314	-655.072	417.268
95	chr19:2820001-2850000	-499.802	-724.702	473.330
96	chr19:2850001-2880000	-307.106	-745.011	445.048
97	chr19:2880001-2910000	-551.186	-725.726	419.253
98	chr19:2910001-2940000	-464.855	-581.903	371.048
99	chr19:2940001-2970000	-420.652	-338.002	263.806
100	chr19:2970001-3000000	-540.145	-371.986	430.265
101	chr19:3000001-3030000	-705.960	-438.069	381.873
102	chr19:3030001-3060000	-609.978	-323.437	301.642
103	chr19:3060001-3090000	-562.166	-208.680	342.043
104	chr19:3090001-3120000	-612.577	-289.148	365.740
105	chr19:3120001-3150000	-699.333	-461.268	336.326
106	chr19:3150001-3180000	-553.417	-531.971	445.112
107	chr19:3180001-3210000	-738.447	-544.157	430.863
108	chr19:3210001-3240000	-891.843	-560.032	443.785
109	chr19:3240001-3270000	-905.933	-531.820	366.896
110	chr19:3270001-3300000	-698.002	-619.876	530.434
111	chr19:3300001-3330000	-659.616	-499.433	457.495
112	chr19:3330001-3360000	-762.572	-625.323	569.939
113	chr19:3360001-3390000	-820.333	-754.786	554.864
114	chr19:3390001-3420000	-837.387	-634.719	450.577
115	chr19:3420001-3450000	-786.986	-528.977	327.985
116	chr19:3450001-3480000	-667.688	-456.220	401.655
117	chr19:3480001-3510000	-824.240	-295.583	316.876
118	chr19:3510001-3540000	-742.390	-479.530	476.225
119	chr19:3540001-3570000	-998.322	-554.236	532.602
120	chr19:3570001-3600000	-895.751	-430.915	499.659
121	chr19:3600001-3630000	-831.291	-505.913	634.862
122	chr19:3630001-3660000	-809.394	-413.717	660.209
123	chr19:3660001-3690000	-908.937	-593.842	637.439
124	chr19:3690001-3720000	-815.295	-761.285	729.010
125	chr19:3720001-3750000	-1033.411	-555.062	627.634
126	chr19:3750001-3780000	-731.038	-390.828	432.996
127	chr19:3780001-3810000	-756.564	-464.113	449.547
128	chr19:3810001-3840000	-773.017	-310.144	507.486
129	chr19:3840001-3870000	-741.998	-428.428	531.632
130	chr19:3870001-3900000	-622.233	-460.025	445.192
131	chr19:3900001-3930000	-535.776	-528.655	586.742
132	chr19:3930001-3960000	-545.281	-415.653	581.583
133	chr19:3960001-3990000	-572.980	-616.052	647.615
134	chr19:3990001-4020000	-735.941	-428.900	696.809
135	chr19:4020001-4050000	-669.152	-466.350	619.227
136	chr19:4050001-4080000	-649.819	-587.539	775.695
137	chr19:4080001-4110000	-704.366	-495.888	741.949
138	chr19:4110001-4140000	-619.677	-544.227	734.864
139	chr19:4140001-4170000	-814.069	-536.624	672.629
140	chr19:4170001-4200000	-560.940	-486.510	751.106
141	chr19:4200001-4230000	-581.777	-417.354	682.901
142	chr19:4230001-4260000	-916.683	-516.041	762.920
143	chr19:4260001-4290000	-990.694	-574.661	739.557
144	chr19:4290001-4320000	-1055.761	-610.748	809.138
145	chr19:4320001-4350000	-1060.278	-473.963	777.142
146	chr19:4350001-4380000	-1029.840	-549.452	940.721
147	chr19:4380001-4410000	-1072.784	-588.078	922.306
148	chr19:4410001-4440000	-1060.807	-671.946	1010.246
149	chr19:4440001-4470000	-1102.205	-612.594	800.357
150	chr19:4470001-4500000	-953.247	-525.822	797.522
151	chr19:4500001-4530000	-967.288	-702.001	817.915
152	chr19:4530001-4560000	-1040.112	-698.514	780.510
153	chr19:4560001-4590000	-1004.081	-745.229	906.713
154	chr19:4590001-4620000	-981.349	-842.727	941.326
155	chr19:4620001-4650000	-906.363	-714.177	757.913
156	chr19:4650001-4680000	-959.042	-746.161	866.455
157	chr19:4680001-4710000	-874.822	-830.027	835.608
158	chr19:4710001-4740000	-814.537	-833.562	923.099
159	chr19:4740001-4770000	-709.462	-896.986	988.040
160	chr19:4770001-4800000	-773.901	-902.522	920.834
161	chr19:4800001-4830000	-755.432	-950.113	971.949
162	chr19:4830001-4860000	-742.231	-946.440	1057.116
163	chr19:4860001-4890000	-808.702	-911.102	983.655
164	chr19:4890001-4920000	-883.197	-946.690	893.197
165	chr19:4920001-4950000	-649.031	-781.750	872.658
166	chr19:4950001-4980000	-758.497	-926.982	926.635
167	chr19:4980001-5010000	-468.080	-625.136	662.935
168	chr19:5010001-5040000	-477.340	-791.468	695.767
169	chr19:5040001-5070000	-504.023	-776.468	851.602
170	chr19:5070001-5100000	-564.918	-912.035	804.236
171	chr19:5100001-5130000	-591.651	-829.841	672.473
172	chr19:5130001-5160000	-785.941	-774.843	655.346
173	chr19:5160001-5190000	-717.576	-786.938	673.690
174	chr19:5190001-5220000	-578.763	-771.085	671.089
175	chr19:5220001-5250000	-595.753	-870.047	774.429
176	chr19:5250001-5280000	-497.395	-708.390	954.267
177	chr19:5280001-5310000	-521.557	-655.879	977.152
178	chr19:5310001-5340000	-608.440	-602.197	1023.101
179	chr19:5340001-5370000	-518.687	-464.366	919.826
180	chr19:5370001-5400000	-621.424	-512.147	838.862
181	chr19:5400001-5430000	-693.554	-663.259	940.154
182	chr19:5430001-5460000	-654.670	-697.685	1005.759
183	chr19:5460001-5490000	-575.913	-673.552	884.979
184	chr19:5490001-5520000	-928.682	-828.679	872.602
185	chr19:5520001-5550000	-874.666	-869.099	791.863
186	chr19:5550001-5580000	-850.724	-901.081	880.769
187	chr19:5580001-5610000	-845.931	-815.757	697.053
188	chr19:5610001-5640000	-1034.029	-723.901	654.627
189	chr19:5640001-5670000	-865.813	-747.375	623.652
190	chr19:5670001-5700000	-685.469	-715.406	627.083
191	chr19:5700001-5730000	-706.581	-681.102	707.898
192	chr19:5730001-5760000	-698.807	-521.217	514.743
193	chr19:5760001-5790000	-732.079	-550.969	395.646
194	chr19:5790001-5820000	-863.943	-508.968	451.289
195	chr19:5820001-5850000	-825.117	-428.370	496.862
196	chr19:5850001-5880000	-748.369	-423.519	547.706
197	chr19:5880001-5910000	-711.040	-589.565	575.209
198	chr19:5910001-5940000	-929.262	-608.522	519.404
199	chr19:5940001-5970000	-1004.983	-543.126	521.264
200	chr19:5970001-6000000	-1135.772	-389.823	460.675
201	chr19:6000001-6030000	-867.360	-318.483	462.443
202	chr19:6030001-6060000	-1096.542	-454.864	575.085
203	chr19:6060001-6090000	-1077.835	-378.729	525.899
204	chr19:6090001-6120000	-948.959	-472.456	565.861
205	chr19:6120001-6150000	-1098.758	-482.499	661.750
206	chr19:6150001-6180000	-1005.800	-272.011	466.209
207	chr19:6180001-6210000	-1024.496	-374.229	550.088
208	chr19:6210001-6240000	-786.470	-409.395	584.980
209	chr19:6240001-6270000	-1024.375	-370.356	751.546
210	chr19:6270001-6300000	-878.155	-398.121	871.144
211	chr19:6300001-6330000	-817.960	-354.514	722.908
212	chr19:6330001-6360000	-908.787	-265.854	782.328
213	chr19:6360001-6390000	-993.144	-416.466	966.393
214	chr19:6390001-6420000	-1143.279	-397.292	842.595
215	chr19:6420001-6450000	-1130.136	-408.195	888.309
216	chr19:6450001-6480000	-1236.956	-474.343	810.724
217	chr19:6480001-6510000	-1214.563	-593.931	856.562
218	chr19:6510001-6540000	-1043.341	-588.370	842.623
219	chr19:6540001-6570000	-881.025	-473.383	797.378
220	chr19:6570001-6600000	-914.452	-303.964	622.142
221	chr19:6600001-6630000	-854.648	-302.552	658.095
222	chr19:6630001-6660000	-987.384	-425.650	776.540
223	chr19:6660001-6690000	-997.741	-442.704	661.091
224	chr19:6690001-6720000	-1169.323	-411.624	711.650
225	chr19:6720001-6750000	-1072.498	-371.069	657.596
226	chr19:6750001-6780000	-849.517	-475.694	880.436
227	chr19:6780001-6810000	-844.595	-383.362	908.324
228	chr19:6810001-6840000	-1001.562	-214.927	848.249
229	chr19:6840001-6870000	-1097.227	-298.831	858.294
230	chr19:6870001-6900000	-1129.724	-409.170	768.725
231	chr19:6900001-6930000	-1145.569	-521.208	821.757
232	chr19:6930001-6960000	-975.153	-454.082	828.712
233	chr19:6960001-6990000	-1009.497	-416.864	928.338
234	chr19:6990001-7020000	-944.153	-311.819	800.924
235	chr19:7020001-7050000	-882.481	-192.172	687.297
236	chr19:7050001-7080000	-1064.972	-48.859	684.500
237	chr19:7080001-7110000	-901.357	-183.137	590.010
238	chr19:7110001-7140000	-970.423	-104.466	616.833
239	chr19:7140001-7170000	-1110.995	-159.288	732.494
240	chr19:7170001-7200000	-829.850	-359.277	834.307
241	chr19:7200001-7230000	-1192.242	-259.263	740.825
242	chr19:7230001-7260000	-1042.243	-327.760	700.360
243	chr19:7260001-7290000	-1300.761	-287.500	708.657
244	chr19:7290001-7320000	-1217.790	-166.941	604.770
245	chr19:7320001-7350000	-771.442	-259.565	798.153
246	chr19:7350001-7380000	-886.593	-355.087	808.698
247	chr19:7380001-7410000	-1002.547	-450.590	811.957
248	chr19:7410001-7440000	-1320.353	-130.431	703.362
249	chr19:7440001-7470000	-1375.571	-217.289	809.157
250	chr19:7470001-7500000	-997.691	-338.578	849.306
251	chr19:7500001-7530000	-1154.575	-272.810	717.680
252	chr19:7530001-7560000	-1335.142	-149.976	703.171
253	chr19:7560001-7590000	-1376.958	-236.286	612.179
254	chr19:7590001-7620000	-1343.011	-184.365	844.215
255	chr19:7620001-7650000	-1440.473	-320.505	880.093
256	chr19:7650001-7680000	-1553.429	-121.153	893.564
257	chr19:7680001-7710000	-1367.649	-188.880	716.258
258	chr19:7710001-7740000	-1284.888	-125.107	713.066
259	chr19:7740001-7770000	-1120.831	-164.332	660.576
260	chr19:7770001-7800000	-1141.551	-136.216	756.995
261	chr19:7800001-7830000	-1209.125	-174.410	802.228
262	chr19:7830001-7860000	-1128.779	-172.393	888.622
263	chr19:7860001-7890000	-892.440	-204.667	804.355
264	chr19:7890001-7920000	-1102.528	-196.253	919.334
265	chr19:7920001-7950000	-1141.781	-70.757	836.655
266	chr19:7950001-7980000	-1192.302	-208.744	1004.709
267	chr19:7980001-8010000	-1080.360	-51.090	1010.291
268	chr19:8010001-8040000	-1179.288	-197.793	995.739
269	chr19:8040001-8070000	-1297.006	-194.519	1050.740
270	chr19:8070001-8100000	-1264.323	-311.935	1026.398
271	chr19:8100001-8130000	-1144.549	-349.968	1011.294
272	chr19:8130001-8160000	-1013.672	-332.681	1056.151
273	chr19:8160001-8190000	-1086.481	-368.382	983.103
274	chr19:8190001-8220000	-1219.980	-421.889	1054.452
275	chr19:8220001-8250000	-1232.418	-365.604	1203.780
276	chr19:8250001-8280000	-1438.099	-290.078	1129.961
277	chr19:8280001-8310000	-1403.033	-417.709	1132.891
278	chr19:8310001-8340000	-1246.796	-438.511	1116.889
279	chr19:8340001-8370000	-1390.620	-321.392	1041.997
280	chr19:8370001-8400000	-1487.788	-247.882	979.493
281	chr19:8400001-8430000	-1332.175	-328.506	1028.366
282	chr19:8430001-8460000	-1371.707	-449.409	1043.466
283	chr19:8460001-8490000	-1337.596	-415.592	997.080
284	chr19:8490001-8520000	-1117.447	-230.635	1114.430
285	chr19:8520001-8550000	-1039.763	-197.548	1012.785
286	chr19:8550001-8580000	-1127.742	-68.223	959.288
287	chr19:8580001-8610000	-986.400	-281.332	1008.366
288	chr19:8610001-8640000	-1168.719	9.042	1018.420
289	chr19:8640001-8670000	-1303.327	-218.580	1065.256
290	chr19:8670001-8700000	-1097.431	-117.299	1038.463
291	chr19:8700001-8730000	-1050.181	-27.871	945.096
292	chr19:8730001-8760000	-1043.921	-21.232	807.967
293	chr19:8760001-8790000	-1214.683	102.592	958.949
294	chr19:8790001-8820000	-1348.303	54.551	977.149
295	chr19:8820001-8850000	-987.517	58.909	895.737
296	chr19:8850001-8880000	-1275.907	205.793	974.178
297	chr19:8880001-8910000	-1260.657	64.025	1113.867
298	chr19:8910001-8940000	-1372.984	67.510	1069.769
299	chr19:8940001-8970000	-1322.226	125.414	1006.892
300	chr19:8970001-9000000	-1244.588	-13.970	1065.433
301	chr19:9000001-9030000	-1349.102	237.734	949.996
302	chr19:9030001-9060000	-1189.487	361.678	843.183
303	chr19:9060001-9090000	-1020.853	201.519	757.432
304	chr19:9090001-9120000	-1042.085	300.701	885.406
305	chr19:9120001-9150000	-1006.084	185.934	723.544
306	chr19:9150001-9180000	-1010.086	117.226	621.344
307	chr19:9180001-9210000	-1096.052	70.842	749.175
308	chr19:9210001-9240000	-1050.385	-59.239	716.355
309	chr19:9240001-9270000	-1477.878	-109.870	858.123
310	chr19:9270001-9300000	-1492.600	35.568	877.840
311	chr19:9300001-9330000	-1449.467	112.296	909.247
312	chr19:9330001-9360000	-1459.599	-29.113	946.643
313	chr19:9360001-9390000	-1498.570	55.355	947.921
314	chr19:9390001-9420000	-1417.140	69.173	874.225
315	chr19:9420001-9450000	-1502.337	-77.089	936.050
316	chr19:9450001-9480000	-1515.068	-96.791	942.485
317	chr19:9480001-9510000	-1179.163	-57.730	817.116
318	chr19:9510001-9540000	-1059.047	-55.727	842.235
319	chr19:9540001-9570000	-1075.969	123.345	947.441
320	chr19:9570001-9600000	-1237.773	-8.107	854.532
321	chr19:9600001-9630000	-1243.884	165.572	798.384
322	chr19:9630001-9660000	-1167.894	-59.662	649.492
323	chr19:9660001-9690000	-1109.556	29.823	648.266
324	chr19:9690001-9720000	-1286.493	3.438	869.368
325	chr19:9720001-9750000	-1213.338	-150.416	835.016
326	chr19:9750001-9780000	-1297.961	-22.147	639.611
327	chr19:9780001-9810000	-1387.560	-28.526	821.154
328	chr19:9810001-9840000	-1296.262	-131.496	715.057
329	chr19:9840001-9870000	-1326.826	63.354	679.351
330	chr19:9870001-9900000	-1271.644	-7.603	652.055
331	chr19:9900001-9930000	-1148.410	-26.967	559.770
332	chr19:9930001-9960000	-1099.955	211.279	588.469
333	chr19:9960001-9990000	-1186.519	228.953	563.547
334	chr19:9990001-10020000	-1350.778	-75.788	481.243
335	chr19:10020001-10050000	-1489.249	-143.720	707.801
336	chr19:10050001-10080000	-1458.434	-6.347	720.457
337	chr19:10080001-10110000	-1540.164	149.495	751.286
338	chr19:10110001-10140000	-1510.716	79.155	715.054
339	chr19:10140001-10170000	-1445.282	-32.830	746.031
340	chr19:10170001-10200000	-1374.349	-153.838	660.848
341	chr19:10200001-10230000	-1402.054	-2.210	673.888
342	chr19:10230001-10260000	-1406.096	172.817	641.986
343	chr19:10260001-10290000	-1512.892	260.107	694.742
344	chr19:10290001-10320000	-1500.101	366.043	767.577
345	chr19:10320001-10350000	-1383.288	484.632	638.348
346	chr19:10350001-10380000	-1304.248	337.712	623.560
347	chr19:10380001-10410000	-1257.311	192.071	515.739
348	chr19:10410001-10440000	-1339.376	275.490	630.211
349	chr19:10440001-10470000	-1411.730	478.012	628.333
350	chr19:10470001-10500000	-1528.945	415.191	683.746
351	chr19:10500001-10530000	-1481.593	307.220	753.586
352	chr19:10530001-10560000	-1344.265	269.607	573.094
353	chr19:10560001-10590000	-1469.869	302.999	798.885
354	chr19:10590001-10620000	-1328.675	394.981	633.061
355	chr19:10620001-10650000	-1309.720	205.851	686.742
356	chr19:10650001-10680000	-1208.212	188.122	669.528
357	chr19:10680001-10710000	-1131.526	249.207	593.351
358	chr19:10710001-10740000	-987.205	231.645	533.187
359	chr19:10740001-10770000	-1297.934	218.365	555.406
360	chr19:10770001-10800000	-1411.313	290.431	621.502
361	chr19:10800001-10830000	-1339.004	477.373	677.666
362	chr19:10830001-10860000	-1285.356	303.937	579.544
363	chr19:10860001-10890000	-1348.274	459.629	541.407
364	chr19:10890001-10920000	-1307.187	568.024	732.262
365	chr19:10920001-10950000	-1289.447	409.005	730.611
366	chr19:10950001-10980000	-1083.281	519.999	712.512
367	chr19:10980001-11010000	-1484.463	407.184	922.626
368	chr19:11010001-11040000	-1490.290	489.042	1062.943
369	chr19:11040001-11070000	-1564.026	488.080	1030.300
370	chr19:11070001-11100000	-1503.800	388.561	943.971
371	chr19:11100001-11130000	-1382.703	567.828	928.460
372	chr19:11130001-11160000	-1302.112	700.157	941.332
373	chr19:11160001-11190000	-1315.826	595.908	860.097
374	chr19:11190001-11220000	-1454.265	543.041	1038.072
375	chr19:11220001-11250000	-1380.781	565.580	938.336
376	chr19:11250001-11280000	-1269.660	513.069	1029.053
377	chr19:11280001-11310000	-1387.925	487.156	970.968
378	chr19:11310001-11340000	-1393.305	345.448	1116.964
379	chr19:11340001-11370000	-1426.929	82.241	1207.354
380	chr19:11370001-11400000	-1375.748	250.588	1106.722
381	chr19:11400001-11430000	-1499.715	292.557	1121.483
382	chr19:11430001-11460000	-1480.259	428.500	1011.601
383	chr19:11460001-11490000	-1536.292	255.103	1152.509
384	chr19:11490001-11520000	-1615.751	285.376	996.120
385	chr19:11520001-11550000	-1553.287	298.618	1122.218
386	chr19:11550001-11580000	-1650.549	248.724	1234.785
387	chr19:11580001-11610000	-1512.547	247.829	1081.808
388	chr19:11610001-11640000	-1370.150	195.073	1054.449
389	chr19:11640001-11670000	-1237.272	351.692	1002.770
390	chr19:11670001-11700000	-1285.228	476.652	1037.202
391	chr19:11700001-11730000	-1295.522	361.690	921.941
392	chr19:11730001-11760000	-1523.857	93.483	1010.092
393	chr19:11760001-11790000	-1562.617	141.166	939.838
394	chr19:11790001-11820000	-1396.341	121.971	867.021
395	chr19:11820001-11850000	-1509.969	156.847	970.265
396	chr19:11850001-11880000	-1506.739	122.896	871.771
397	chr19:11880001-11910000	-1472.492	-5.401	1021.562
398	chr19:11910001-11940000	-1448.034	-86.240	951.474
399	chr19:11940001-11970000	-1457.684	54.640	906.094
400	chr19:11970001-12000000	-1356.309	-37.284	848.704
401	chr19:12000001-12030000	-1001.837	65.123	842.969
402	chr19:12030001-12060000	-1113.329	81.509	827.254
403	chr19:12060001-12090000	-1102.454	145.029	827.405
404	chr19:12090001-12120000	-1171.503	211.026	846.007
405	chr19:12120001-12150000	-1043.025	167.671	835.598
406	chr19:12150001-12180000	-1135.145	73.466	815.524
407	chr19:12180001-12210000	-1133.430	25.553	922.676
408	chr19:12210001-12240000	-1230.817	-16.040	1017.811
409	chr19:12240001-12270000	-1125.521	99.375	728.798
410	chr19:12270001-12300000	-975.732	287.228	816.310
411	chr19:12300001-12330000	-1165.049	318.751	752.343
412	chr19:12330001-12360000	-1183.384	158.323	696.793
413	chr19:12360001-12390000	-1215.586	5.835	783.819
414	chr19:12390001-12420000	-1266.894	184.849	721.490
415	chr19:12420001-12450000	-1324.014	-16.109	692.743
416	chr19:12450001-12480000	-1259.938	199.230	746.024
417	chr19:12480001-12510000	-1383.831	2.074	645.551
418	chr19:12510001-12540000	-1317.898	65.619	582.265
419	chr19:12540001-12570000	-1204.384	135.698	649.944
420	chr19:12570001-12600000	-1253.943	80.712	612.881
421	chr19:12600001-12630000	-1277.358	136.301	668.701
422	chr19:12630001-12660000	-1356.268	151.989	566.884
423	chr19:12660001-12690000	-1427.030	293.560	657.337
424	chr19:12690001-12720000	-1352.743	463.641	684.072
425	chr19:12720001-12750000	-1491.041	437.038	712.822
426	chr19:12750001-12780000	-1557.904	255.275	571.115
427	chr19:12780001-12810000	-1338.345	438.164	516.159
428	chr19:12810001-12840000	-1438.869	412.444	684.530
429	chr19:12840001-12870000	-1557.626	408.023	694.133
430	chr19:12870001-12900000	-1477.663	353.722	575.037
431	chr19:12900001-12930000	-1334.408	317.807	462.348
432	chr19:12930001-12960000	-1341.596	412.405	487.946
433	chr19:12960001-12990000	-1286.764	265.748	442.205
434	chr19:12990001-13020000	-1241.941	333.679	479.485
435	chr19:13020001-13050000	-1110.666	229.843	407.905
436	chr19:13050001-13080000	-1156.644	441.551	380.368
437	chr19:13080001-13110000	-1284.004	363.303	318.370
438	chr19:13110001-13140000	-1172.491	326.988	274.377
439	chr19:13140001-13170000	-1038.785	479.886	355.607
440	chr19:13170001-13200000	-973.674	354.297	258.761
441	chr19:13200001-13230000	-1171.592	277.509	322.914
442	chr19:13230001-13260000	-1090.934	437.226	384.890
443	chr19:13260001-13290000	-1137.792	415.405	428.666
444	chr19:13290001-13320000	-1228.482	545.482	398.517
445	chr19:13320001-13350000	-1226.693	418.391	408.630
446	chr19:13350001-13380000	-1170.453	373.966	327.059
447	chr19:13380001-13410000	-1101.896	531.399	356.480
448	chr19:13410001-13440000	-1198.786	625.262	356.545
449	chr19:13440001-13470000	-1073.442	520.108	363.806
450	chr19:13470001-13500000	-840.068	255.521	267.646
451	chr19:13500001-13530000	-949.504	358.728	369.143
452	chr19:13530001-13560000	-1060.647	534.352	368.292
453	chr19:13560001-13590000	-961.570	630.977	548.203
454	chr19:13590001-13620000	-1010.833	737.760	557.679
455	chr19:13620001-13650000	-1134.431	739.364	548.603
456	chr19:13650001-13680000	-1047.748	765.977	478.383
457	chr19:13680001-13710000	-1148.895	745.368	557.626
458	chr19:13710001-13740000	-1171.130	611.698	554.345
459	chr19:13740001-13770000	-1094.686	589.114	419.545
460	chr19:13770001-13800000	-937.356	649.010	362.593
461	chr19:13800001-13830000	-948.865	579.656	474.086
462	chr19:13830001-13860000	-879.230	380.125	360.071
463	chr19:13860001-13890000	-1093.439	476.154	491.695
464	chr19:13890001-13920000	-1188.639	445.395	512.706
465	chr19:13920001-13950000	-1235.077	313.431	453.920
466	chr19:13950001-13980000	-1082.851	283.159	521.787
467	chr19:13980001-14010000	-1084.228	417.327	746.778
468	chr19:14010001-14040000	-1166.124	479.726	767.595
469	chr19:14040001-14070000	-1156.392	526.287	875.014
470	chr19:14070001-14100000	-1074.113	384.485	887.966
471	chr19:14100001-14130000	-1044.301	425.277	786.849
472	chr19:14130001-14160000	-935.960	304.471	756.223
473	chr19:14160001-14190000	-1112.829	514.972	806.016
474	chr19:14190001-14220000	-1104.925	414.739	779.932
475	chr19:14220001-14250000	-1093.748	501.436	783.870
476	chr19:14250001-14280000	-1010.743	493.355	685.564
477	chr19:14280001-14310000	-913.592	511.786	585.105
478	chr19:14310001-14340000	-1065.760	478.885	718.332
479	chr19:14340001-14370000	-1024.176	741.598	728.807
480	chr19:14370001-14400000	-896.656	696.524	647.423
481	chr19:14400001-14430000	-972.636	580.155	625.639
482	chr19:14430001-14460000	-1021.793	672.102	744.943
483	chr19:14460001-14490000	-1118.404	623.423	631.870
484	chr19:14490001-14520000	-714.582	195.843	410.671
485	chr19:14520001-14550000	-890.328	187.660	457.180
486	chr19:14550001-14580000	-1068.666	258.954	535.221
487	chr19:14580001-14610000	-928.526	137.398	596.166
488	chr19:14610001-14640000	-741.646	382.653	491.777
489	chr19:14640001-14670000	-681.391	368.372	382.294
490	chr19:14670001-14700000	-650.586	501.965	522.776
491	chr19:14700001-14730000	-827.565	355.710	644.563
492	chr19:14730001-14760000	-893.160	346.277	409.801
493	chr19:14760001-14790000	-834.436	407.351	452.125
494	chr19:14790001-14820000	-836.316	260.331	445.300
495	chr19:14820001-14850000	-848.452	150.430	503.395
496	chr19:14850001-14880000	-768.167	273.373	356.334
497	chr19:14880001-14910000	-852.795	297.848	478.381
498	chr19:14910001-14940000	-702.263	232.000	530.000
499	chr19:14940001-14970000	-845.063	217.947	470.287
500	chr19:14970001-15000000	-913.033	400.569	438.191
501	chr19:15000001-15030000	-907.942	310.256	323.755
502	chr19:15030001-15060000	-752.306	296.738	321.338
503	chr19:15060001-15090000	-861.309	460.157	362.669
504	chr19:15090001-15120000	-879.190	728.259	508.935
505	chr19:15120001-15150000	-805.826	621.911	435.640
506	chr19:15150001-15180000	-718.950	632.099	298.254
507	chr19:15180001-15210000	-671.294	699.065	518.367
508	chr19:15210001-15240000	-698.914	621.297	336.791
509	chr19:15240001-15270000	-815.567	419.091	431.002
510	chr19:15270001-15300000	-677.634	277.928	606.473
511	chr19:15300001-15330000	-602.687	157.647	502.925
512	chr19:15330001-15360000	-534.757	217.455	395.443
513	chr19:15360001-15390000	-597.633	299.270	443.109
514	chr19:15390001-15420000	-607.257	430.513	458.815
515	chr19:15420001-15450000	-568.581	472.015	547.517
516	chr19:15450001-15480000	-661.403	714.900	452.884
517	chr19:15480001-15510000	-558.114	656.420	424.280
518	chr19:15510001-15540000	-612.963	694.028	531.051
519	chr19:15540001-15570000	-720.103	582.971	486.254
520	chr19:15570001-15600000	-805.511	642.641	517.252
521	chr19:15600001-15630000	-804.782	559.422	544.053
522	chr19:15630001-15660000	-630.718	591.083	477.674
523	chr19:15660001-15690000	-621.576	538.152	542.093
524	chr19:15690001-15720000	-535.902	485.038	607.319
525	chr19:15720001-15750000	-581.940	262.553	663.090
526	chr19:15750001-15780000	-593.068	604.058	487.904
527	chr19:15780001-15810000	-527.625	539.963	459.849
528	chr19:15810001-15840000	-668.156	656.793	554.757
529	chr19:15840001-15870000	-828.121	716.059	549.592
530	chr19:15870001-15900000	-753.013	645.998	565.739
531	chr19:15900001-15930000	-560.761	555.077	505.661
532	chr19:15930001-15960000	-564.141	373.372	453.899
533	chr19:15960001-15990000	-459.861	396.393	441.461
534	chr19:15990001-16020000	-609.198	426.190	676.106
535	chr19:16020001-16050000	-458.404	411.222	646.080
536	chr19:16050001-16080000	-600.739	644.775	591.676
537	chr19:16080001-16110000	-599.073	544.475	670.198
538	chr19:16110001-16140000	-737.415	616.592	711.731
539	chr19:16140001-16170000	-588.139	386.300	736.201
540	chr19:16170001-16200000	-438.560	418.194	668.401
541	chr19:16200001-16230000	-616.308	515.413	636.048
542	chr19:16230001-16260000	-331.992	370.517	578.506
543	chr19:16260001-16290000	-407.616	278.248	610.387
544	chr19:16290001-16320000	-333.168	484.752	569.762
545	chr19:16320001-16350000	-206.197	531.806	597.127
546	chr19:16350001-16380000	-132.195	432.636	615.340
547	chr19:16380001-16410000	-388.606	501.377	483.421
548	chr19:16410001-16440000	-378.591	329.952	544.689
549	chr19:16440001-16470000	-198.829	412.807	524.632
550	chr19:16470001-16500000	-226.909	467.524	603.968
551	chr19:16500001-16530000	-90.989	582.851	612.871
552	chr19:16530001-16560000	-206.470	399.414	639.956
553	chr19:16560001-16590000	-284.138	590.502	535.182
554	chr19:16590001-16620000	-264.586	512.993	533.767
555	chr19:16620001-16650000	-337.274	430.787	601.129
556	chr19:16650001-16680000	-223.983	508.070	666.240
557	chr19:16680001-16710000	-155.543	562.346	678.429
558	chr19:16710001-16740000	-272.484	674.466	749.530
559	chr19:16740001-16770000	-254.292	514.293	754.585
560	chr19:16770001-16800000	-383.100	700.185	740.722
561	chr19:16800001-16830000	-388.520	865.394	771.526
562	chr19:16830001-16860000	-256.787	820.040	843.971
563	chr19:16860001-16890000	-144.793	638.734	753.111
564	chr19:16890001-16920000	-270.428	772.677	739.971
565	chr19:16920001-16950000	-396.581	731.439	725.803
566	chr19:16950001-16980000	-546.709	669.521	718.971
567	chr19:16980001-17010000	-323.205	835.177	754.711
568	chr19:17010001-17040000	-479.029	889.099	773.021
569	chr19:17040001-17070000	-456.213	887.889	645.350
570	chr19:17070001-17100000	-534.264	849.046	637.846
571	chr19:17100001-17130000	-699.942	843.497	652.881
572	chr19:17130001-17160000	-576.230	907.246	672.038
573	chr19:17160001-17190000	-289.084	824.087	682.443
574	chr19:17190001-17220000	-376.733	885.426	642.225
575	chr19:17220001-17250000	-286.929	798.474	725.160
576	chr19:17250001-17280000	-651.617	1019.577	718.090
577	chr19:17280001-17310000	-469.676	1043.612	807.732
578	chr19:17310001-17340000	-606.092	1021.409	774.610
579	chr19:17340001-17370000	-421.869	958.839	732.801
580	chr19:17370001-17400000	-578.865	951.724	721.649
581	chr19:17400001-17430000	-523.671	925.470	602.762
582	chr19:17430001-17460000	-476.806	901.219	683.559
583	chr19:17460001-17490000	-398.110	778.338	686.611
584	chr19:17490001-17520000	-329.568	804.187	859.996
585	chr19:17520001-17550000	-424.117	713.026	866.549
586	chr19:17550001-17580000	-380.796	781.212	887.417
587	chr19:17580001-17610000	-329.619	886.937	992.693
588	chr19:17610001-17640000	-281.745	854.592	954.156
589	chr19:17640001-17670000	-330.202	743.081	954.715
590	chr19:17670001-17700000	-235.339	597.488	945.627
591	chr19:17700001-17730000	-327.666	864.252	949.751
592	chr19:17730001-17760000	-379.120	654.728	999.440
593	chr19:17760001-17790000	-278.180	675.473	1060.953
594	chr19:17790001-17820000	-378.546	689.296	1042.209
595	chr19:17820001-17850000	-250.553	651.164	994.003
596	chr19:17850001-17880000	-398.850	661.069	900.641
597	chr19:17880001-17910000	-479.123	589.769	963.782
598	chr19:17910001-17940000	-485.716	728.184	960.743
599	chr19:17940001-17970000	-443.626	768.633	999.338
600	chr19:17970001-18000000	-559.535	867.387	1075.674
601	chr19:18000001-18030000	-426.173	704.842	1167.164
602	chr19:18030001-18060000	-345.226	767.181	1147.233
603	chr19:18060001-18090000	-482.474	692.289	1116.336
604	chr19:18090001-18120000	-583.687	803.134	1055.198
605	chr19:18120001-18150000	-465.334	702.417	1113.284
606	chr19:18150001-18180000	-524.386	709.198	1125.612
607	chr19:18180001-18210000	-592.130	763.168	1194.937
608	chr19:18210001-18240000	-531.881	819.636	1126.665
609	chr19:18240001-18270000	-488.533	990.788	1211.945
610	chr19:18270001-18300000	-726.813	987.709	1038.928
611	chr19:18300001-18330000	-796.744	957.097	995.633
612	chr19:18330001-18360000	-693.502	1048.477	1056.069
613	chr19:18360001-18390000	-736.528	1001.453	1150.092
614	chr19:18390001-18420000	-827.441	971.938	1103.424
615	chr19:18420001-18450000	-755.415	904.001	995.564
616	chr19:18450001-18480000	-865.573	947.372	947.462
617	chr19:18480001-18510000	-973.431	872.026	1121.824
618	chr19:18510001-18540000	-914.251	930.053	1013.571
619	chr19:18540001-18570000	-876.647	791.619	1005.486
620	chr19:18570001-18600000	-882.374	792.995	916.313
621	chr19:18600001-18630000	-1030.650	813.723	1021.761
622	chr19:18630001-18660000	-911.754	755.017	940.803
623	chr19:18660001-18690000	-891.320	602.096	931.821
624	chr19:18690001-18720000	-890.747	715.956	1020.052
625	chr19:18720001-18750000	-915.392	824.500	1131.954
626	chr19:18750001-18780000	-770.687	851.079	1149.205
627	chr19:18780001-18810000	-1026.667	704.887	1132.541
628	chr19:18810001-18840000	-763.849	539.571	1140.459
629	chr19:18840001-18870000	-860.245	724.433	1182.609
630	chr19:18870001-18900000	-788.999	842.682	1192.665
631	chr19:18900001-18930000	-826.202	750.150	1072.728
632	chr19:18930001-18960000	-820.421	664.099	1007.152
633	chr19:18960001-18990000	-652.544	558.814	959.746
634	chr19:18990001-19020000	-816.489	685.961	1088.204
635	chr19:19020001-19050000	-744.022	664.321	898.578
636	chr19:19050001-19080000	-705.429	678.155	1051.324
637	chr19:19080001-19110000	-754.339	655.866	1038.177
638	chr19:19110001-19140000	-850.867	563.064	880.341
639	chr19:19140001-19170000	-807.522	434.299	947.876
640	chr19:19170001-19200000	-635.623	403.455	950.483
641	chr19:19200001-19230000	-756.803	355.021	925.198
642	chr19:19230001-19260000	-709.467	407.095	1051.340
643	chr19:19260001-19290000	-625.749	364.003	1062.656
644	chr19:19290001-19320000	-705.116	471.163	1055.219
645	chr19:19320001-19350000	-577.812	386.772	1177.823
646	chr19:19350001-19380000	-569.520	356.235	1070.521
647	chr19:19380001-19410000	-651.644	431.265	1080.441
648	chr19:19410001-19440000	-812.280	281.731	1087.844
649	chr19:19440001-19470000	-737.109	364.950	1224.186
650	chr19:19470001-19500000	-509.314	426.695	1049.876
651	chr19:19500001-19530000	-239.837	336.688	994.597
652	chr19:19530001-19560000	-382.290	400.124	900.787
653	chr19:19560001-19590000	-420.542	460.031	866.990
654	chr19:19590001-19620000	-539.671	488.736	851.542
655	chr19:19620001-19650000	-353.319	440.923	992.472
656	chr19:19650001-19680000	-490.437	437.486	1147.814
657	chr19:19680001-19710000	-409.326	492.201	981.456
658	chr19:19710001-19740000	-337.354	517.795	892.821
659	chr19:19740001-19770000	-535.461	486.686	687.667
660	chr19:19770001-19800000	-605.802	686.494	833.798
661	chr19:19800001-19830000	-394.261	589.059	843.054
662	chr19:19830001-19860000	-477.776	690.134	827.039
663	chr19:19860001-19890000	-573.258	522.559	716.368
664	chr19:19890001-19920000	-346.260	702.886	791.947
665	chr19:19920001-19950000	-520.449	572.682	732.364
666	chr19:19950001-19980000	-641.441	676.956	730.317
667	chr19:19980001-20010000	-489.437	781.895	869.008
668	chr19:20010001-20040000	-386.065	675.208	819.781
669	chr19:20040001-20070000	-413.134	707.393	641.907
670	chr19:20070001-20100000	-593.266	799.379	714.563
671	chr19:20100001-20130000	-536.665	785.137	680.473
672	chr19:20130001-20160000	-525.453	626.387	663.806
673	chr19:20160001-20190000	-469.758	681.319	714.637
674	chr19:20190001-20220000	-381.824	787.495	705.469
675	chr19:20220001-20250000	-277.417	780.680	750.770
676	chr19:20250001-20280000	-309.111	845.592	729.411
677	chr19:20280001-20310000	-411.937	984.939	760.997
678	chr19:20310001-20340000	-456.642	922.915	688.102
679	chr19:20340001-20370000	-549.101	939.146	762.696
680	chr19:20370001-20400000	-655.924	1100.570	845.052
681	chr19:20400001-20430000	-400.465	1007.568	838.246
682	chr19:20430001-20460000	-337.169	892.361	779.590
683	chr19:20460001-20490000	-504.468	922.117	832.685
684	chr19:20490001-20520000	-206.250	866.727	988.590
685	chr19:20520001-20550000	-160.867	903.592	951.102
686	chr19:20550001-20580000	-273.058	950.630	992.807
687	chr19:20580001-20610000	-251.807	804.704	988.216
688	chr19:20610001-20640000	-269.520	998.344	958.642
689	chr19:20640001-20670000	-492.210	894.880	978.932
690	chr19:20670001-20700000	-208.809	810.152	1005.000
691	chr19:20700001-20730000	-347.817	931.207	1050.632
692	chr19:20730001-20760000	-463.230	807.475	1293.185
693	chr19:20760001-20790000	-252.939	724.579	1265.937
694	chr19:20790001-20820000	-384.320	777.767	1298.238
695	chr19:20820001-20850000	-526.397	775.808	1215.272
696	chr19:20850001-20880000	-352.772	795.734	1310.718
697	chr19:20880001-20910000	-599.486	814.437	1281.955
698	chr19:20910001-20940000	-478.754	943.564	1326.218
699	chr19:20940001-20970000	-306.906	903.496	1296.711
700	chr19:20970001-21000000	-524.457	894.229	1191.397
701	chr19:21000001-21030000	-409.626	664.373	1293.467
702	chr19:21030001-21060000	-411.622	740.068	1292.017
703	chr19:21060001-21090000	-468.064	625.019	1357.066
704	chr19:21090001-21120000	-493.967	634.559	1264.099
705	chr19:21120001-21150000	-430.259	656.887	1381.971
706	chr19:21150001-21180000	-487.980	669.449	1327.588
707	chr19:21180001-21210000	-417.821	665.900	1346.218
708	chr19:21210001-21240000	-476.969	679.835	1246.194
709	chr19:21240001-21270000	-570.240	836.811	1145.088
710	chr19:21270001-21300000	-482.041	711.431	1155.333
711	chr19:21300001-21330000	-385.173	783.279	1103.893
712	chr19:21330001-21360000	-174.461	726.422	1159.550
713	chr19:21360001-21390000	-339.520	737.832	1151.773
714	chr19:21390001-21420000	-142.140	671.872	1125.449
715	chr19:21420001-21450000	-286.970	712.338	1065.953
716	chr19:21450001-21480000	-121.323	642.495	1151.079
717	chr19:21480001-21510000	-211.483	614.383	1060.501
718	chr19:21510001-21540000	-92.382	550.954	1062.900
719	chr19:21540001-21570000	9.681	621.517	1053.665
720	chr19:21570001-21600000	-200.948	714.027	982.034
721	chr19:21600001-21630000	-170.519	755.477	1037.794
722	chr19:21630001-21660000	-196.127	701.895	931.362
723	chr19:21660001-21690000	-248.620	554.160	1001.168
724	chr19:21690001-21720000	-176.464	506.106	1050.683
725	chr19:21720001-21750000	-266.712	470.546	911.486
726	chr19:21750001-21780000	-268.411	535.621	1265.496
727	chr19:21780001-21810000	-337.699	485.808	1249.399
728	chr19:21810001-21840000	-148.651	563.213	1202.861
729	chr19:21840001-21870000	-216.785	575.655	1134.002
730	chr19:21870001-21900000	-310.165	479.989	1086.993
731	chr19:21900001-21930000	-237.151	485.979	1175.683
732	chr19:21930001-21960000	-121.912	413.608	1230.225
733	chr19:21960001-21990000	-165.877	551.195	1190.977
734	chr19:21990001-22020000	-179.862	444.355	1245.626
735	chr19:22020001-22050000	-344.265	437.827	1288.286
736	chr19:22050001-22080000	-158.117	633.032	1323.469
737	chr19:22080001-22110000	-124.456	565.008	1230.805
738	chr19:22110001-22140000	8.100	504.397	1249.773
739	chr19:22140001-22170000	-144.171	438.594	1247.644
740	chr19:22170001-22200000	-152.358	525.994	1312.342
741	chr19:22200001-22230000	-52.182	462.482	1196.397
742	chr19:22230001-22260000	-2.505	603.666	1030.951
743	chr19:22260001-22290000	-122.936	517.937	976.587
744	chr19:22290001-22320000	-108.361	561.570	1022.860
745	chr19:22320001-22350000	-176.242	443.174	998.153
746	chr19:22350001-22380000	-45.518	431.323	1108.408
747	chr19:22380001-22410000	39.617	377.591	1208.273
748	chr19:22410001-22440000	-93.901	488.446	1060.465
749	chr19:22440001-22470000	-49.813	442.208	927.338
750	chr19:22470001-22500000	-40.760	485.729	1121.243
751	chr19:22500001-22530000	-128.793	589.832	893.208
752	chr19:22530001-22560000	-436.417	539.609	959.942
753	chr19:22560001-22590000	-388.102	583.074	893.308
754	chr19:22590001-22620000	-418.942	601.484	1025.257
755	chr19:22620001-22650000	-195.248	539.746	899.928
756	chr19:22650001-22680000	-335.586	711.399	872.596
757	chr19:22680001-22710000	-287.080	602.995	880.960
758	chr19:22710001-22740000	-436.124	536.367	888.151
759	chr19:22740001-22770000	-517.958	644.241	928.590
760	chr19:22770001-22800000	-432.258	807.607	897.021
761	chr19:22800001-22830000	-479.747	804.187	1052.112
762	chr19:22830001-22860000	-527.926	695.533	955.376
763	chr19:22860001-22890000	-421.852	772.713	986.734
764	chr19:22890001-22920000	-470.910	821.883	952.425
765	chr19:22920001-22950000	-359.018	771.374	1021.357
766	chr19:22950001-22980000	-391.406	827.445	1153.032
767	chr19:22980001-23010000	-502.837	827.174	1219.648
768	chr19:23010001-23040000	-521.637	778.248	1174.875
769	chr19:23040001-23070000	-368.953	779.904	1209.843
770	chr19:23070001-23100000	-253.485	836.820	1311.658
771	chr19:23100001-23130000	-174.330	759.643	1336.271
772	chr19:23130001-23160000	-228.324	784.492	1323.352
773	chr19:23160001-23190000	-285.095	852.550	1407.437
774	chr19:23190001-23220000	-258.477	826.637	1333.343
775	chr19:23220001-23250000	-238.813	899.587	1189.878
776	chr19:23250001-23280000	-57.992	924.983	1162.695
777	chr19:23280001-23310000	-131.324	900.970	1150.817
778	chr19:23310001-23340000	-134.224	899.820	1321.106
779	chr19:23340001-23370000	-103.119	887.514	1275.113
780	chr19:23370001-23400000	30.162	824.489	1273.221
781	chr19:23400001-23430000	47.811	771.521	1221.588
782	chr19:23430001-23460000	-12.264	874.862	1296.970
783	chr19:23460001-23490000	-67.333	870.637	1257.797
784	chr19:23490001-23520000	-293.534	935.581	1198.090
785	chr19:23520001-23550000	-250.602	795.774	1144.786
786	chr19:23550001-23580000	-179.947	798.379	1130.747
787	chr19:23580001-23610000	-200.780	722.076	1039.712
788	chr19:23610001-23640000	-285.127	715.915	1094.450
789	chr19:23640001-23670000	-182.489	862.212	1031.688
790	chr19:23670001-23700000	-340.078	703.992	1219.110
791	chr19:23700001-23730000	-170.167	684.198	1132.758
792	chr19:23730001-23760000	-79.333	695.001	1362.819
793	chr19:23760001-23790000	-238.615	654.917	1314.183
794	chr19:23790001-23820000	-260.233	509.359	1240.581
795	chr19:23820001-23850000	-233.945	495.606	1302.294
796	chr19:23850001-23880000	-145.526	579.182	1444.316
797	chr19:23880001-23910000	-101.527	519.435	1266.477
798	chr19:23910001-23940000	-41.638	424.805	1326.112
799	chr19:23940001-23970000	36.045	444.910	1175.529
800	chr19:23970001-24000000	-54.295	453.337	1015.384
801	chr19:24000001-24030000	-179.909	432.902	1096.643
802	chr19:24030001-24060000	-151.760	551.083	1112.239
803	chr19:24060001-24090000	-163.965	512.603	1097.603
804	chr19:24090001-24120000	-244.789	383.393	1154.719
805	chr19:24120001-24150000	-205.142	563.578	1098.505
806	chr19:24150001-24180000	-250.038	383.844	1023.452
807	chr19:24180001-24210000	-293.801	434.082	1049.764
808	chr19:24210001-24240000	-86.124	432.944	1161.910
809	chr19:24240001-24270000	-388.783	434.125	1288.081
810	chr19:24270001-24300000	-515.775	615.319	1346.729
811	chr19:24300001-24330000	-260.689	360.763	1244.245
812	chr19:24330001-24360000	-288.714	536.702	1322.982
813	chr19:24360001-24390000	-315.740	435.884	1272.403
814	chr19:24390001-24420000	-301.796	520.185	1285.951
815	chr19:24420001-24450000	-399.371	454.928	1339.890
816	chr19:24450001-24480000	-320.856	421.796	1343.858
817	chr19:24480001-24510000	-315.076	568.412	1534.989
818	chr19:24510001-24540000	-346.911	492.944	1485.969
819	chr19:24540001-24570000	-345.295	637.235	1614.500
820	chr19:24570001-24600000	-222.306	507.066	1525.029
821	chr19:24600001-24630000	-341.164	426.309	1549.978
822	chr19:24630001-24660000	-359.864	301.268	1454.081
823	chr19:24660001-24690000	-378.763	182.012	1363.487
824	chr19:24690001-24720000	-398.862	62.566	1272.761
825	chr19:24720001-24750000	-426.145	-53.341	1182.093
826	chr19:24750001-24780000	-447.915	-66.269	1178.093
827	chr19:24780001-24810000	-505.062	-170.664	1086.385
828	chr19:24810001-24840000	-545.028	-273.880	987.337
829	chr19:24840001-24870000	-553.644	-307.215	960.780
830	chr19:24870001-24900000	-552.752	-235.314	1016.327
831	chr19:24900001-24930000	-549.484	-258.327	1000.160
832	chr19:24930001-24960000	-538.383	-299.847	972.684
833	chr19:24960001-24990000	-470.247	-200.429	1061.824
834	chr19:24990001-25020000	-447.608	-213.066	1068.995
835	chr19:25020001-25050000	-481.991	-220.845	1054.580
836	chr19:25050001-25080000	-544.304	-322.852	965.378
837	chr19:25080001-25110000	-568.881	-308.385	948.306
838	chr19:25110001-25140000	-577.865	-351.057	937.216
839	chr19:25140001-25170000	-519.269	-245.083	1025.526
840	chr19:25170001-25200000	-573.307	-349.387	933.407
841	chr19:25200001-25230000	-506.651	-250.922	1023.162
842	chr19:25230001-25260000	-449.097	-276.801	1019.071
843	chr19:25260001-25290000	-499.617	-271.020	1008.082
844	chr19:25290001-25320000	-467.234	-287.133	1015.379
845	chr19:25320001-25350000	-446.529	-294.369	995.997
846	chr19:25350001-25380000	-521.293	-387.448	904.974
847	chr19:25380001-25410000	-579.050	-487.766	809.376
848	chr19:25410001-25440000	-550.562	-382.213	899.853
849	chr19:25440001-25470000	-459.522	-302.643	988.740
850	chr19:25470001-25500000	-502.995	-407.946	890.907
851	chr19:25500001-25530000	-506.377	-417.515	876.422
852	chr19:25530001-25560000	-458.561	-312.193	971.183
853	chr19:25560001-25590000	-506.219	-416.363	874.047
854	chr19:25590001-25620000	-564.435	-510.443	792.159
855	chr19:25620001-25650000	-543.600	-516.207	780.532
856	chr19:25650001-25680000	-505.728	-407.991	875.970
857	chr19:25680001-25710000	-418.851	-323.916	964.921
858	chr19:25710001-25740000	-466.266	-431.537	871.676
859	chr19:25740001-25770000	-479.619	-424.534	856.026
860	chr19:25770001-25800000	-499.716	-538.236	760.072
861	chr19:25800001-25830000	-518.436	-529.112	762.304
862	chr19:25830001-25860000	-475.501	-456.280	852.950
863	chr19:25860001-25890000	-421.001	-353.553	946.261
864	chr19:25890001-25920000	-483.751	-432.841	840.519
865	chr19:25920001-25950000	-457.440	-473.710	824.101
866	chr19:25950001-25980000	-429.499	-364.797	923.246
867	chr19:25980001-26010000	-455.258	-475.033	826.253
868	chr19:26010001-26040000	-451.009	-475.187	828.071
869	chr19:26040001-26070000	-416.761	-366.942	925.350
870	chr19:26070001-26100000	-355.698	-388.147	938.925
871	chr19:26100001-26130000	-428.134	-474.183	844.573
872	chr19:26130001-26160000	-312.951	-512.619	862.096
873	chr19:26160001-26190000	-300.476	-633.539	773.861
874	chr19:26190001-26220000	-230.302	-639.815	828.776
875	chr19:26220001-26250000	-132.442	-743.137	784.095
876	chr19:26250001-26280000	-23.384	-797.096	721.470
877	chr19:26280001-26310000	-147.870	-848.733	678.330
878	chr19:26310001-26340000	-201.462	-889.669	597.711
879	chr19:26340001-26370000	-320.156	-885.902	586.041
880	chr19:26370001-26400000	-218.370	-859.698	614.086
881	chr19:26400001-26430000	-105.030	-870.653	682.711
882	chr19:26430001-26460000	10.256	-799.540	726.249
883	chr19:26460001-26490000	-5.528	-798.233	745.393
884	chr19:26490001-26520000	-32.728	-896.646	671.231
885	chr19:26520001-26550000	39.643	-791.126	736.453
886	chr19:26550001-26580000	-27.401	-889.666	668.267
887	chr19:26580001-26610000	-130.914	-927.192	617.065
888	chr19:26610001-26640000	-55.953	-859.229	681.989
889	chr19:26640001-26670000	54.214	-775.014	731.760
890	chr19:26670001-26700000	38.327	-798.696	774.635
891	chr19:26700001-26730000	1.466	-893.444	686.674
892	chr19:26730001-26760000	23.354	-885.143	664.219
893	chr19:26760001-26790000	80.431	-776.405	737.394
894	chr19:26790001-26820000	11.499	-882.250	663.082
895	chr19:26820001-26850000	-91.137	-950.766	604.709
896	chr19:26850001-26880000	-48.535	-935.437	609.931
897	chr19:26880001-26910000	48.438	-891.373	678.776
898	chr19:26910001-26940000	109.170	-784.972	761.273
899	chr19:26940001-26970000	61.480	-899.160	689.248
900	chr19:26970001-27000000	19.805	-970.072	614.377
901	chr19:27000001-27030000	94.008	-872.514	672.180
902	chr19:27030001-27060000	23.416	-938.172	619.941
903	chr19:27060001-27090000	117.169	-870.443	662.490
904	chr19:27090001-27120000	113.885	-866.111	677.755
905	chr19:27120001-27150000	35.560	-952.434	642.805
906	chr19:27150001-27180000	113.603	-866.257	700.977
907	chr19:27180001-27210000	136.969	-743.102	780.866
908	chr19:27210001-27240000	110.545	-739.384	817.790
909	chr19:27240001-27270000	69.387	-864.924	748.337
910	chr19:27270001-27300000	79.900	-938.679	646.019
911	chr19:27300001-27330000	66.031	-935.973	667.026
912	chr19:27330001-27360000	94.979	-816.670	751.444
913	chr19:27360001-27390000	134.490	-818.014	762.517
914	chr19:27390001-27420000	164.083	-687.219	829.426
915	chr19:27420001-27450000	131.318	-816.913	762.138
916	chr19:27450001-27480000	91.942	-938.348	685.701
917	chr19:27480001-27510000	90.564	-839.765	755.513
918	chr19:27510001-27540000	131.433	-717.537	830.676
919	chr19:27540001-27570000	170.835	-592.368	899.793
920	chr19:27570001-27600000	151.981	-554.569	941.973
921	chr19:27600001-27630000	153.819	-522.418	990.658
922	chr19:27630001-27660000	225.272	-406.347	977.299
923	chr19:27660001-27690000	264.238	-282.471	1052.255
924	chr19:27690001-27720000	303.953	-158.666	1124.805
925	chr19:27720001-27750000	344.808	-32.183	1193.459
926	chr19:27750001-27780000	355.723	82.319	1242.012
927	chr19:27780001-27810000	356.989	-108.559	1330.063
928	chr19:27810001-27840000	248.918	23.295	1271.444
929	chr19:27840001-27870000	298.117	-207.845	1318.861
930	chr19:27870001-27900000	392.145	132.158	1508.478
931	chr19:27900001-27930000	260.976	179.047	1216.311
932	chr19:27930001-27960000	302.362	-37.410	1311.608
933	chr19:27960001-27990000	311.259	-125.711	1466.195
934	chr19:27990001-28020000	166.789	82.626	1364.265
935	chr19:28020001-28050000	123.375	46.858	1453.529
936	chr19:28050001-28080000	248.838	-1.911	1385.578
937	chr19:28080001-28110000	187.815	39.994	1530.475
938	chr19:28110001-28140000	209.006	214.237	1430.821
939	chr19:28140001-28170000	125.621	180.653	1295.659
940	chr19:28170001-28200000	-97.561	-0.211	1258.060
941	chr19:28200001-28230000	158.648	57.192	1338.331
942	chr19:28230001-28260000	-0.624	79.736	1425.273
943	chr19:28260001-28290000	3.009	299.523	1372.340
944	chr19:28290001-28320000	-54.440	155.163	1408.091
945	chr19:28320001-28350000	-48.583	45.753	1341.096
946	chr19:28350001-28380000	-138.230	-41.241	1367.513
947	chr19:28380001-28410000	-127.732	75.753	1403.964
948	chr19:28410001-28440000	-27.411	63.157	1422.072
949	chr19:28440001-28470000	-64.277	-21.569	1446.988
950	chr19:28470001-28500000	-64.355	-41.300	1351.818
951	chr19:28500001-28530000	-108.929	-158.795	1357.773
952	chr19:28530001-28560000	-86.653	-130.890	1580.686
953	chr19:28560001-28590000	63.440	-171.825	1335.525
954	chr19:28590001-28620000	-3.465	-192.268	1389.976
955	chr19:28620001-28650000	34.192	-103.595	1460.971
956	chr19:28650001-28680000	-17.019	-151.111	1370.288
957	chr19:28680001-28710000	122.130	-208.775	1405.879
958	chr19:28710001-28740000	-57.674	-283.232	1292.955
959	chr19:28740001-28770000	119.900	-161.803	1585.910
960	chr19:28770001-28800000	49.692	-228.858	1491.196
961	chr19:28800001-28830000	35.267	-296.858	1477.643
962	chr19:28830001-28860000	94.936	-199.471	1566.563
963	chr19:28860001-28890000	195.395	-166.308	1594.177
964	chr19:28890001-28920000	133.163	-220.065	1515.849
965	chr19:28920001-28950000	82.207	-203.609	1528.973
966	chr19:28950001-28980000	168.694	-271.784	1576.298
967	chr19:28980001-29010000	19.376	-159.227	1641.539
968	chr19:29010001-29040000	32.618	-81.767	1599.447
969	chr19:29040001-29070000	-22.999	-138.383	1552.982
970	chr19:29070001-29100000	-42.084	-29.696	1612.086
971	chr19:29100001-29130000	-138.681	-57.970	1564.978
972	chr19:29130001-29160000	-50.797	-16.330	1477.893
973	chr19:29160001-29190000	19.735	28.801	1621.932
974	chr19:29190001-29220000	68.963	104.668	1553.803
975	chr19:29220001-29250000	-82.766	211.835	1608.901
976	chr19:29250001-29280000	-127.748	163.989	1524.065
977	chr19:29280001-29310000	-152.101	70.858	1577.926
978	chr19:29310001-29340000	-148.828	12.027	1536.826
979	chr19:29340001-29370000	-185.680	215.187	1448.755
980	chr19:29370001-29400000	-239.823	11.232	1278.558
981	chr19:29400001-29430000	-290.081	68.362	1439.901
982	chr19:29430001-29460000	-167.050	98.462	1429.390
983	chr19:29460001-29490000	-266.575	35.828	1490.975
984	chr19:29490001-29520000	-192.408	-217.816	1782.311
985	chr19:29520001-29550000	-93.226	-86.178	1666.787
986	chr19:29550001-29580000	-181.325	-238.235	1575.392
987	chr19:29580001-29610000	-114.329	-156.182	1708.875
988	chr19:29610001-29640000	-134.433	-308.505	1668.842
989	chr19:29640001-29670000	-144.232	-196.560	1806.092
990	chr19:29670001-29700000	-172.282	-277.109	1593.115
991	chr19:29700001-29730000	-170.802	-98.247	1769.189
992	chr19:29730001-29760000	-202.846	-252.482	1667.403
993	chr19:29760001-29790000	-151.031	-470.847	1612.518
994	chr19:29790001-29820000	-154.417	-338.648	1632.098
995	chr19:29820001-29850000	-76.122	-484.626	1395.995
996	chr19:29850001-29880000	18.443	-428.205	1460.520
997	chr19:29880001-29910000	-76.853	-358.138	1685.358
998	chr19:29910001-29940000	-235.537	-445.794	1646.777
999	chr19:29940001-29970000	-201.412	-347.106	1495.346
1000	chr19:29970001-30000000	-89.996	-363.091	1552.379
1001	chr19:30000001-30030000	-278.493	-417.029	1420.256
1002	chr19:30030001-30060000	-309.575	-518.851	1547.585
1003	chr19:30060001-30090000	-283.136	-519.474	1528.632
1004	chr19:30090001-30120000	-183.153	-417.936	1410.315
1005	chr19:30120001-30150000	-86.501	-449.248	1338.196
1006	chr19:30150001-30180000	-380.279	-453.261	1400.274
1007	chr19:30180001-30210000	-334.466	-431.879	1514.444
1008	chr19:30210001-30240000	-539.834	-542.360	1607.328
1009	chr19:30240001-30270000	-187.818	-441.340	1792.091
1010	chr19:30270001-30300000	-363.525	-494.440	1670.261
1011	chr19:30300001-30330000	-342.661	-573.696	1746.686
1012	chr19:30330001-30360000	-319.466	-450.430	1703.424
1013	chr19:30360001-30390000	-297.483	-373.707	1728.872
1014	chr19:30390001-30420000	-382.373	-325.464	1616.791
1015	chr19:30420001-30450000	-321.611	-349.189	1597.799
1016	chr19:30450001-30480000	-265.238	-299.354	1449.746
1017	chr19:30480001-30510000	-380.796	-143.734	1381.017
1018	chr19:30510001-30540000	-257.864	-80.792	1324.034
1019	chr19:30540001-30570000	-233.950	-233.639	1312.952
1020	chr19:30570001-30600000	-199.772	-152.478	1326.683
1021	chr19:30600001-30630000	-176.118	-208.422	1438.918
1022	chr19:30630001-30660000	-258.792	-200.595	1366.706
1023	chr19:30660001-30690000	-366.437	-233.529	1345.533
1024	chr19:30690001-30720000	-280.617	-78.130	1374.494
1025	chr19:30720001-30750000	-409.258	38.916	1476.620
1026	chr19:30750001-30780000	-46.421	-128.833	1767.465
1027	chr19:30780001-30810000	108.363	-83.383	1564.254
1028	chr19:30810001-30840000	179.332	-131.488	1691.628
1029	chr19:30840001-30870000	12.552	-28.171	1618.170
1030	chr19:30870001-30900000	23.724	-198.827	1233.951
1031	chr19:30900001-30930000	41.415	-256.634	1442.803
1032	chr19:30930001-30960000	-34.597	-86.448	1439.414
1033	chr19:30960001-30990000	-35.299	-63.323	1558.546
1034	chr19:30990001-31020000	-412.163	26.635	1397.477
1035	chr19:31020001-31050000	-312.996	87.598	1412.785
1036	chr19:31050001-31080000	-198.565	2.811	1554.961
1037	chr19:31080001-31110000	-354.637	-107.800	1590.300
1038	chr19:31110001-31140000	-374.088	-6.155	1568.602
1039	chr19:31140001-31170000	-402.278	-140.879	1718.109
1040	chr19:31170001-31200000	-547.685	-209.795	1547.650
1041	chr19:31200001-31230000	-381.251	-75.643	1625.310
1042	chr19:31230001-31260000	-574.017	-382.694	1842.995
1043	chr19:31260001-31290000	-441.802	-185.864	1773.411
1044	chr19:31290001-31320000	-386.570	-221.657	1784.242
1045	chr19:31320001-31350000	-433.986	-182.943	1742.108
1046	chr19:31350001-31380000	-321.212	3.483	1695.426
1047	chr19:31380001-31410000	-391.445	-37.703	1811.587
1048	chr19:31410001-31440000	-487.011	-111.449	1741.515
1049	chr19:31440001-31470000	-491.056	-105.539	1624.991
1050	chr19:31470001-31500000	-541.237	-126.349	1695.348
1051	chr19:31500001-31530000	-257.690	-38.630	1776.557
1052	chr19:31530001-31560000	-377.740	-150.547	1786.261
1053	chr19:31560001-31590000	-505.396	-161.915	1799.351
1054	chr19:31590001-31620000	-360.981	-164.610	1645.202
1055	chr19:31620001-31650000	-326.389	-208.666	1820.929
1056	chr19:31650001-31680000	-431.332	-153.443	1628.130
1057	chr19:31680001-31710000	-588.319	-178.446	1554.085
1058	chr19:31710001-31740000	-484.461	-255.653	1519.198
1059	chr19:31740001-31770000	-514.662	-364.010	1693.419
1060	chr19:31770001-31800000	-555.227	-413.972	1600.751
1061	chr19:31800001-31830000	-550.419	-493.280	1530.966
1062	chr19:31830001-31860000	-492.506	-534.251	1633.506
1063	chr19:31860001-31890000	-597.773	-348.944	1723.022
1064	chr19:31890001-31920000	-623.985	-348.078	1596.982
1065	chr19:31920001-31950000	-527.900	-401.529	1707.397
1066	chr19:31950001-31980000	-694.824	-377.627	1688.649
1067	chr19:31980001-32010000	-463.559	-433.963	1434.278
1068	chr19:32010001-32040000	-384.470	-333.131	1418.657
1069	chr19:32040001-32070000	-256.319	-340.111	1354.429
1070	chr19:32070001-32100000	-324.578	-358.855	1466.438
1071	chr19:32100001-32130000	-282.653	-428.116	1433.551
1072	chr19:32130001-32160000	-251.297	-489.441	1527.873
1073	chr19:32160001-32190000	-334.984	-471.504	1364.551
1074	chr19:32190001-32220000	-230.765	-358.067	1492.147
1075	chr19:32220001-32250000	-328.075	-445.963	1553.380
1076	chr19:32250001-32280000	-313.507	-433.683	1513.375
1077	chr19:32280001-32310000	-442.535	-352.686	1523.947
1078	chr19:32310001-32340000	-327.645	-561.756	1588.667
1079	chr19:32340001-32370000	-214.705	-403.151	1433.906
1080	chr19:32370001-32400000	-293.938	-487.780	1547.986
1081	chr19:32400001-32430000	-425.277	-522.639	1536.080
1082	chr19:32430001-32460000	-340.965	-579.516	1475.803
1083	chr19:32460001-32490000	-420.621	-606.984	1432.522
1084	chr19:32490001-32520000	-438.729	-646.867	1619.598
1085	chr19:32520001-32550000	-537.156	-674.079	1704.975
1086	chr19:32550001-32580000	-385.285	-571.418	1702.021
1087	chr19:32580001-32610000	-529.846	-565.636	1767.212
1088	chr19:32610001-32640000	-439.471	-478.013	1772.312
1089	chr19:32640001-32670000	-312.759	-523.311	1640.339
1090	chr19:32670001-32700000	-253.482	-578.774	1641.619
1091	chr19:32700001-32730000	-362.082	-541.737	1797.181
1092	chr19:32730001-32760000	-215.034	-312.603	1816.882
1093	chr19:32760001-32790000	-261.810	-403.664	1678.999
1094	chr19:32790001-32820000	-176.477	-447.310	1817.958
1095	chr19:32820001-32850000	-260.380	-307.386	1691.733
1096	chr19:32850001-32880000	-303.626	-401.518	1655.805
1097	chr19:32880001-32910000	-290.578	-356.188	1822.135
1098	chr19:32910001-32940000	-494.424	-363.519	1861.560
1099	chr19:32940001-32970000	-442.088	-460.787	1869.407
1100	chr19:32970001-33000000	-515.873	-396.166	1780.420
1101	chr19:33000001-33030000	-117.234	-161.228	1624.016
1102	chr19:33030001-33060000	-259.387	-196.953	1660.891
1103	chr19:33060001-33090000	-250.592	-193.334	1555.205
1104	chr19:33090001-33120000	-198.568	-95.923	1615.698
1105	chr19:33120001-33150000	-277.519	-112.427	1725.656
1106	chr19:33150001-33180000	-207.217	-172.770	1771.097
1107	chr19:33180001-33210000	-227.450	-303.031	1830.636
1108	chr19:33210001-33240000	-264.786	-358.192	1725.570
1109	chr19:33240001-33270000	-361.846	-310.857	1864.050
1110	chr19:33270001-33300000	-350.859	-72.816	1894.758
1111	chr19:33300001-33330000	-273.483	-150.689	1759.356
1112	chr19:33330001-33360000	-399.023	-146.273	1901.522
1113	chr19:33360001-33390000	-167.247	-280.786	1861.622
1114	chr19:33390001-33420000	-356.248	-138.118	1786.306
1115	chr19:33420001-33450000	-334.711	-301.155	1978.602
1116	chr19:33450001-33480000	-344.253	-220.948	1874.896
1117	chr19:33480001-33510000	-450.127	-37.208	1806.069
1118	chr19:33510001-33540000	-341.220	-14.285	1792.515
1119	chr19:33540001-33570000	-596.261	29.922	1745.100
1120	chr19:33570001-33600000	-483.748	-106.516	1700.962
1121	chr19:33600001-33630000	-603.926	-160.474	1780.315
1122	chr19:33630001-33660000	-564.995	-59.707	1852.074
1123	chr19:33660001-33690000	-432.528	-59.609	1568.576
1124	chr19:33690001-33720000	-633.046	-260.430	1500.585
1125	chr19:33720001-33750000	-513.644	-139.840	1566.035
1126	chr19:33750001-33780000	-641.457	-142.822	1542.253
1127	chr19:33780001-33810000	-552.264	-105.678	1607.128
1128	chr19:33810001-33840000	-549.589	-288.437	1675.706
1129	chr19:33840001-33870000	-648.903	-199.125	1821.688
1130	chr19:33870001-33900000	-766.851	-240.772	1715.259
1131	chr19:33900001-33930000	-720.932	-175.853	1596.508
1132	chr19:33930001-33960000	-651.369	-227.164	1613.308
1133	chr19:33960001-33990000	-626.889	-324.536	1531.306
1134	chr19:33990001-34020000	-810.557	-386.296	1493.417
1135	chr19:34020001-34050000	-837.883	-176.797	1601.378
1136	chr19:34050001-34080000	-775.782	-97.512	1522.737
1137	chr19:34080001-34110000	-751.990	-229.165	1451.067
1138	chr19:34110001-34140000	-863.488	-241.183	1498.772
1139	chr19:34140001-34170000	-715.972	-371.439	1402.108
1140	chr19:34170001-34200000	-709.797	-428.550	1492.783
1141	chr19:34200001-34230000	-767.660	-444.337	1644.164
1142	chr19:34230001-34260000	-803.982	-511.470	1587.916
1143	chr19:34260001-34290000	-706.191	-351.618	1639.336
1144	chr19:34290001-34320000	-689.844	-398.330	1500.538
1145	chr19:34320001-34350000	-694.885	-489.501	1550.819
1146	chr19:34350001-34380000	-584.728	-578.657	1607.472
1147	chr19:34380001-34410000	-737.226	-540.582	1540.189
1148	chr19:34410001-34440000	-804.391	-467.449	1514.216
1149	chr19:34440001-34470000	-637.519	-515.878	1689.527
1150	chr19:34470001-34500000	-715.239	-577.987	1627.043
1151	chr19:34500001-34530000	-704.593	-499.837	1631.318
1152	chr19:34530001-34560000	-586.671	-502.880	1596.581
1153	chr19:34560001-34590000	-548.017	-548.701	1622.602
1154	chr19:34590001-34620000	-647.116	-562.543	1674.745
1155	chr19:34620001-34650000	-661.061	-543.924	1793.646
1156	chr19:34650001-34680000	-712.200	-564.300	1861.747
1157	chr19:34680001-34710000	-607.559	-643.395	1797.450
1158	chr19:34710001-34740000	-697.926	-649.901	1703.182
1159	chr19:34740001-34770000	-621.048	-472.776	1898.651
1160	chr19:34770001-34800000	-607.169	-546.306	1798.929
1161	chr19:34800001-34830000	-695.835	-447.725	1887.727
1162	chr19:34830001-34860000	-879.704	-453.864	1795.071
1163	chr19:34860001-34890000	-759.746	-512.993	1857.985
1164	chr19:34890001-34920000	-754.889	-490.109	1847.047
1165	chr19:34920001-34950000	-959.955	-497.743	1906.597
1166	chr19:34950001-34980000	-977.345	-360.996	1929.665
1167	chr19:34980001-35010000	-1038.717	-372.903	1836.598
1168	chr19:35010001-35040000	-748.230	-472.073	1773.266
1169	chr19:35040001-35070000	-875.504	-348.862	1830.110
1170	chr19:35070001-35100000	-916.466	-502.924	1860.687
1171	chr19:35100001-35130000	-933.873	-457.502	1792.181
1172	chr19:35130001-35160000	-929.807	-456.353	1714.483
1173	chr19:35160001-35190000	-958.105	-445.063	1686.115
1174	chr19:35190001-35220000	-1080.954	-420.247	1711.082
1175	chr19:35220001-35250000	-1215.678	-429.980	1669.424
1176	chr19:35250001-35280000	-950.406	-427.570	1922.344
1177	chr19:35280001-35310000	-878.458	-422.082	1756.735
1178	chr19:35310001-35340000	-942.894	-299.237	1816.340
1179	chr19:35340001-35370000	-1117.578	-281.175	1688.037
1180	chr19:35370001-35400000	-1102.500	-229.323	1785.140
1181	chr19:35400001-35430000	-1271.010	-334.511	1740.154
1182	chr19:35430001-35460000	-1041.834	-361.107	1722.925
1183	chr19:35460001-35490000	-1205.446	-388.637	1729.743
1184	chr19:35490001-35520000	-1043.185	-517.718	1711.413
1185	chr19:35520001-35550000	-1049.447	-445.763	1774.757
1186	chr19:35550001-35580000	-1177.812	-471.254	1724.010
1187	chr19:35580001-35610000	-1085.888	-507.389	1596.665
1188	chr19:35610001-35640000	-1110.945	-246.845	1505.221
1189	chr19:35640001-35670000	-989.574	-467.749	1641.966
1190	chr19:35670001-35700000	-1081.471	-321.815	1545.675
1191	chr19:35700001-35730000	-1049.214	-468.034	1450.549
1192	chr19:35730001-35760000	-1219.368	-406.924	1535.120
1193	chr19:35760001-35790000	-1178.704	-316.304	1400.745
1194	chr19:35790001-35820000	-1197.512	-378.335	1649.439
1195	chr19:35820001-35850000	-1152.165	-305.458	1521.002
1196	chr19:35850001-35880000	-1151.265	-218.050	1332.596
1197	chr19:35880001-35910000	-971.241	-202.962	1314.980
1198	chr19:35910001-35940000	-1002.641	-270.217	1432.489
1199	chr19:35940001-35970000	-1079.504	-338.793	1401.750
1200	chr19:35970001-36000000	-927.372	-399.715	1488.577
1201	chr19:36000001-36030000	-1044.159	-456.726	1544.941
1202	chr19:36030001-36060000	-894.212	-344.681	1455.410
1203	chr19:36060001-36090000	-883.680	-270.749	1457.319
1204	chr19:36090001-36120000	-958.272	-139.347	1426.113
1205	chr19:36120001-36150000	-1016.673	-164.618	1432.202
1206	chr19:36150001-36180000	-987.903	-217.148	1407.050
1207	chr19:36180001-36210000	-907.383	-292.230	1452.647
1208	chr19:36210001-36240000	-885.350	-190.734	1539.573
1209	chr19:36240001-36270000	-874.954	-68.490	1409.607
1210	chr19:36270001-36300000	-779.615	-316.947	1603.714
1211	chr19:36300001-36330000	-768.639	-149.057	1622.137
1212	chr19:36330001-36360000	-773.869	-261.545	1584.125
1213	chr19:36360001-36390000	-831.960	-233.573	1534.861
1214	chr19:36390001-36420000	-832.246	-204.931	1484.266
1215	chr19:36420001-36450000	-745.630	-88.243	1546.017
1216	chr19:36450001-36480000	-827.324	-135.664	1584.603
1217	chr19:36480001-36510000	-1275.745	-20.604	1524.990
1218	chr19:36510001-36540000	-1104.967	-22.317	1565.882
1219	chr19:36540001-36570000	-971.248	0.344	1559.627
1220	chr19:36570001-36600000	-1060.285	-2.866	1550.876
1221	chr19:36600001-36630000	-1069.696	-52.653	1709.405
1222	chr19:36630001-36660000	-859.733	-24.736	1669.859
1223	chr19:36660001-36690000	-838.306	-113.496	1689.984
1224	chr19:36690001-36720000	-954.599	-68.169	1658.734
1225	chr19:36720001-36750000	-995.095	-76.326	1820.966
1226	chr19:36750001-36780000	-1214.440	-70.468	1819.510
1227	chr19:36780001-36810000	-1173.127	-9.936	1818.986
1228	chr19:36810001-36840000	-1232.880	14.125	1673.700
1229	chr19:36840001-36870000	-1212.617	-70.096	1806.026
1230	chr19:36870001-36900000	-1327.900	-2.350	1840.418
1231	chr19:36900001-36930000	-1172.404	-41.623	1829.959
1232	chr19:36930001-36960000	-1197.127	-164.344	1905.586
1233	chr19:36960001-36990000	-1208.273	-131.981	1837.343
1234	chr19:36990001-37020000	-1202.236	34.947	1918.431
1235	chr19:37020001-37050000	-1265.050	88.091	1897.549
1236	chr19:37050001-37080000	-1079.341	19.844	1953.283
1237	chr19:37080001-37110000	-1251.549	42.764	1895.293
1238	chr19:37110001-37140000	-1353.864	76.010	1782.460
1239	chr19:37140001-37170000	-1400.285	-50.238	1659.836
1240	chr19:37170001-37200000	-1322.660	27.999	1703.929
1241	chr19:37200001-37230000	-1392.990	150.242	1818.343
1242	chr19:37230001-37260000	-1155.734	78.472	1931.916
1243	chr19:37260001-37290000	-886.601	10.244	1941.297
1244	chr19:37290001-37320000	-929.398	-79.015	1966.170
1245	chr19:37320001-37350000	-951.765	-88.927	1988.401
1246	chr19:37350001-37380000	-898.761	-1.098	2043.857
1247	chr19:37380001-37410000	-1067.083	-46.111	1920.263
1248	chr19:37410001-37440000	-1030.075	28.910	2010.991
1249	chr19:37440001-37470000	-976.369	125.986	2037.255
1250	chr19:37470001-37500000	-1033.948	130.831	1918.894
1251	chr19:37500001-37530000	-963.998	367.637	1843.054
1252	chr19:37530001-37560000	-988.587	309.857	1876.527
1253	chr19:37560001-37590000	-879.413	237.679	1933.122
1254	chr19:37590001-37620000	-755.932	200.242	1882.874
1255	chr19:37620001-37650000	-909.449	164.489	1819.082
1256	chr19:37650001-37680000	-852.439	59.071	1929.201
1257	chr19:37680001-37710000	-773.012	161.193	1825.660
1258	chr19:37710001-37740000	-922.993	214.264	1888.306
1259	chr19:37740001-37770000	-785.835	316.340	1875.702
1260	chr19:37770001-37800000	-921.382	168.850	1937.199
1261	chr19:37800001-37830000	-764.208	253.371	1770.971
1262	chr19:37830001-37860000	-946.331	485.845	1669.822
1263	chr19:37860001-37890000	-867.872	455.940	1765.450
1264	chr19:37890001-37920000	-889.428	452.367	1692.724
1265	chr19:37920001-37950000	-901.242	358.930	1697.017
1266	chr19:37950001-37980000	-789.516	366.184	1583.556
1267	chr19:37980001-38010000	-801.339	445.571	1789.677
1268	chr19:38010001-38040000	-865.278	377.577	1777.325
1269	chr19:38040001-38070000	-706.647	318.799	1832.439
1270	chr19:38070001-38100000	-680.065	205.279	1817.476
1271	chr19:38100001-38130000	-662.372	369.803	1869.927
1272	chr19:38130001-38160000	-800.918	255.589	1835.230
1273	chr19:38160001-38190000	-780.329	167.232	1835.396
1274	chr19:38190001-38220000	-870.000	279.402	1794.098
1275	chr19:38220001-38250000	-810.753	334.325	1913.006
1276	chr19:38250001-38280000	-864.255	146.940	1707.893
1277	chr19:38280001-38310000	-874.369	267.271	1722.186
1278	chr19:38310001-38340000	-927.950	94.843	1616.902
1279	chr19:38340001-38370000	-1041.518	115.368	1617.920
1280	chr19:38370001-38400000	-948.265	253.060	1682.257
1281	chr19:38400001-38430000	-1084.703	215.717	1590.444
1282	chr19:38430001-38460000	-1142.186	284.070	1725.528
1283	chr19:38460001-38490000	-979.372	280.292	1665.192
1284	chr19:38490001-38520000	-1295.449	369.634	1654.782
1285	chr19:38520001-38550000	-1199.433	364.911	1654.303
1286	chr19:38550001-38580000	-1277.908	491.357	1734.513
1287	chr19:38580001-38610000	-1256.980	391.768	1581.676
1288	chr19:38610001-38640000	-1228.636	319.659	1696.398
1289	chr19:38640001-38670000	-1149.334	252.745	1684.175
1290	chr19:38670001-38700000	-1149.020	186.345	1803.232
1291	chr19:38700001-38730000	-1199.284	-55.210	1721.443
1292	chr19:38730001-38760000	-1294.208	11.915	1915.383
1293	chr19:38760001-38790000	-1404.237	-75.552	1839.070
1294	chr19:38790001-38820000	-1284.409	-28.201	1759.385
1295	chr19:38820001-38850000	-1288.182	94.751	1853.359
1296	chr19:38850001-38880000	-1390.132	19.264	1822.785
1297	chr19:38880001-38910000	-1356.640	144.713	1847.710
1298	chr19:38910001-38940000	-1411.670	164.972	1912.096
1299	chr19:38940001-38970000	-1416.457	88.253	1857.864
1300	chr19:38970001-39000000	-1454.583	62.170	1654.274
1301	chr19:39000001-39030000	-1353.199	285.730	1863.292
1302	chr19:39030001-39060000	-1400.296	103.240	1884.511
1303	chr19:39060001-39090000	-1404.484	297.280	1992.611
1304	chr19:39090001-39120000	-1251.251	76.362	1861.751
1305	chr19:39120001-39150000	-1249.296	339.466	2034.005
1306	chr19:39150001-39180000	-1387.264	173.256	1986.669
1307	chr19:39180001-39210000	-1283.123	102.807	2047.120
1308	chr19:39210001-39240000	-1313.695	17.756	1866.618
1309	chr19:39240001-39270000	-1388.572	-23.586	1785.452
1310	chr19:39270001-39300000	-1301.801	25.893	1709.873
1311	chr19:39300001-39330000	-1216.561	-16.538	1748.042
1312	chr19:39330001-39360000	-1293.747	-84.124	1618.751
1313	chr19:39360001-39390000	-1482.572	60.253	1686.645
1314	chr19:39390001-39420000	-1498.192	199.772	1675.785
1315	chr19:39420001-39450000	-1511.826	198.839	1787.182
1316	chr19:39450001-39480000	-1389.784	153.934	1669.279
1317	chr19:39480001-39510000	-1392.810	303.488	1854.764
1318	chr19:39510001-39540000	-1419.913	384.468	1655.024
1319	chr19:39540001-39570000	-1436.152	143.010	1644.241
1320	chr19:39570001-39600000	-1383.449	277.548	1736.416
1321	chr19:39600001-39630000	-1390.116	160.976	1849.643
1322	chr19:39630001-39660000	-1350.060	345.385	1884.009
1323	chr19:39660001-39690000	-1170.623	530.524	2009.438
1324	chr19:39690001-39720000	-1178.591	399.543	1883.328
1325	chr19:39720001-39750000	-1301.606	343.154	1873.025
1326	chr19:39750001-39780000	-1442.712	323.589	1887.151
1327	chr19:39780001-39810000	-1505.031	350.182	1849.581
1328	chr19:39810001-39840000	-1523.885	294.252	1645.306
1329	chr19:39840001-39870000	-1529.779	257.488	1755.825
1330	chr19:39870001-39900000	-1589.157	336.949	1663.620
1331	chr19:39900001-39930000	-1513.745	356.576	1461.593
1332	chr19:39930001-39960000	-1410.377	547.828	1453.552
1333	chr19:39960001-39990000	-1602.110	421.954	1519.028
1334	chr19:39990001-40020000	-1584.300	556.878	1698.377
1335	chr19:40020001-40050000	-1571.246	456.658	1690.691
1336	chr19:40050001-40080000	-1444.037	526.362	1803.315
1337	chr19:40080001-40110000	-1550.866	495.102	1819.256
1338	chr19:40110001-40140000	-1457.326	552.731	1701.318
1339	chr19:40140001-40170000	-1570.098	480.440	1748.317
1340	chr19:40170001-40200000	-1564.380	535.585	1789.229
1341	chr19:40200001-40230000	-1538.322	527.673	1841.822
1342	chr19:40230001-40260000	-1582.271	600.743	1686.646
1343	chr19:40260001-40290000	-1499.952	451.759	1575.250
1344	chr19:40290001-40320000	-1415.038	427.545	1518.193
1345	chr19:40320001-40350000	-1293.970	508.231	1476.976
1346	chr19:40350001-40380000	-1511.431	442.824	1557.067
1347	chr19:40380001-40410000	-1450.638	527.860	1660.445
1348	chr19:40410001-40440000	-1432.772	661.209	1721.531
1349	chr19:40440001-40470000	-1567.356	503.792	1497.803
1350	chr19:40470001-40500000	-1483.194	419.485	1548.678
1351	chr19:40500001-40530000	-1205.549	685.464	1608.041
1352	chr19:40530001-40560000	-1075.423	659.674	1711.450
1353	chr19:40560001-40590000	-1153.402	699.608	1713.207
1354	chr19:40590001-40620000	-1247.162	656.510	1580.797
1355	chr19:40620001-40650000	-1231.144	625.010	1574.235
1356	chr19:40650001-40680000	-1381.760	638.833	1666.778
1357	chr19:40680001-40710000	-1381.658	570.191	1622.231
1358	chr19:40710001-40740000	-1267.040	455.621	1668.240
1359	chr19:40740001-40770000	-1306.541	339.336	1530.671
1360	chr19:40770001-40800000	-1196.905	528.309	1575.720
1361	chr19:40800001-40830000	-1270.132	419.832	1569.082
1362	chr19:40830001-40860000	-1309.274	608.199	1531.173
1363	chr19:40860001-40890000	-1213.229	598.584	1531.409
1364	chr19:40890001-40920000	-1130.603	526.962	1514.899
1365	chr19:40920001-40950000	-1116.383	559.859	1649.068
1366	chr19:40950001-40980000	-1136.729	668.806	1696.562
1367	chr19:40980001-41010000	-1452.676	792.616	1693.965
1368	chr19:41010001-41040000	-1516.825	718.709	1758.355
1369	chr19:41040001-41070000	-1292.536	778.286	1720.097
1370	chr19:41070001-41100000	-1353.325	667.844	1880.776
1371	chr19:41100001-41130000	-1315.706	824.174	1579.428
1372	chr19:41130001-41160000	-1426.562	758.382	1579.420
1373	chr19:41160001-41190000	-1461.547	623.035	1479.175
1374	chr19:41190001-41220000	-1442.182	617.985	1661.279
1375	chr19:41220001-41250000	-1396.960	707.792	1637.272
1376	chr19:41250001-41280000	-1327.634	311.785	1848.672
1377	chr19:41280001-41310000	-1245.195	341.919	1747.666
1378	chr19:41310001-41340000	-1077.593	446.847	1814.498
1379	chr19:41340001-41370000	-1089.656	423.456	1734.579
1380	chr19:41370001-41400000	-1008.368	319.419	1636.127
1381	chr19:41400001-41430000	-993.974	365.128	1790.216
1382	chr19:41430001-41460000	-1289.591	477.468	1925.415
1383	chr19:41460001-41490000	-1153.893	344.579	2002.545
1384	chr19:41490001-41520000	-1312.196	524.677	2022.083
1385	chr19:41520001-41550000	-1360.302	423.192	2072.127
1386	chr19:41550001-41580000	-1418.416	463.475	1998.454
1387	chr19:41580001-41610000	-1401.425	457.926	1929.602
1388	chr19:41610001-41640000	-1427.996	315.911	1913.911
1389	chr19:41640001-41670000	-1414.254	409.480	1954.641
1390	chr19:41670001-41700000	-1379.529	555.025	2031.305
1391	chr19:41700001-41730000	-1402.621	630.957	2000.137
1392	chr19:41730001-41760000	-1240.342	324.090	1897.883
1393	chr19:41760001-41790000	-1307.532	218.565	1840.430
1394	chr19:41790001-41820000	-1117.101	333.522	1929.845
1395	chr19:41820001-41850000	-1335.311	328.720	1931.512
1396	chr19:41850001-41880000	-1176.583	245.059	1848.753
1397	chr19:41880001-41910000	-1217.398	331.692	1804.683
1398	chr19:41910001-41940000	-1245.306	191.796	1814.893
1399	chr19:41940001-41970000	-1148.870	284.756	1946.184
1400	chr19:41970001-42000000	-1255.531	281.233	2018.565
1401	chr19:42000001-42030000	-1282.200	499.610	1855.979
1402	chr19:42030001-42060000	-1381.059	380.327	1948.659
1403	chr19:42060001-42090000	-1366.412	342.916	1800.716
1404	chr19:42090001-42120000	-1281.899	361.623	1756.405
1405	chr19:42120001-42150000	-1229.895	612.766	1746.984
1406	chr19:42150001-42180000	-1275.674	697.724	1849.589
1407	chr19:42180001-42210000	-1192.408	589.980	1929.303
1408	chr19:42210001-42240000	-1268.844	545.916	1866.762
1409	chr19:42240001-42270000	-923.223	603.512	1933.487
1410	chr19:42270001-42300000	-1010.017	720.021	1889.942
1411	chr19:42300001-42330000	-1052.363	503.372	1952.312
1412	chr19:42330001-42360000	-1125.310	576.936	1945.470
1413	chr19:42360001-42390000	-1153.518	758.357	1951.459
1414	chr19:42390001-42420000	-960.639	654.827	1922.876
1415	chr19:42420001-42450000	-939.006	698.651	1825.331
1416	chr19:42450001-42480000	-933.018	707.317	1765.659
1417	chr19:42480001-42510000	-1082.005	598.720	1761.702
1418	chr19:42510001-42540000	-1138.647	659.701	1664.895
1419	chr19:42540001-42570000	-1086.533	681.002	1699.991
1420	chr19:42570001-42600000	-1010.837	681.829	1780.724
1421	chr19:42600001-42630000	-1015.756	632.136	1637.141
1422	chr19:42630001-42660000	-1059.254	479.535	1716.122
1423	chr19:42660001-42690000	-1165.473	558.420	1603.201
1424	chr19:42690001-42720000	-1174.291	609.854	1716.805
1425	chr19:42720001-42750000	-1131.412	782.616	1665.291
1426	chr19:42750001-42780000	-1030.625	672.481	1821.477
1427	chr19:42780001-42810000	-884.311	755.290	1913.446
1428	chr19:42810001-42840000	-881.990	659.103	1795.559
1429	chr19:42840001-42870000	-826.688	609.932	1782.277
1430	chr19:42870001-42900000	-960.599	606.527	1813.205
1431	chr19:42900001-42930000	-945.896	806.257	1792.596
1432	chr19:42930001-42960000	-907.549	774.967	1953.935
1433	chr19:42960001-42990000	-883.086	575.687	1925.401
1434	chr19:42990001-43020000	-997.913	576.640	1910.852
1435	chr19:43020001-43050000	-883.370	563.439	1941.057
1436	chr19:43050001-43080000	-1046.119	500.558	1859.753
1437	chr19:43080001-43110000	-950.441	383.562	1915.310
1438	chr19:43110001-43140000	-940.592	530.532	1931.927
1439	chr19:43140001-43170000	-889.851	445.150	1946.752
1440	chr19:43170001-43200000	-960.128	365.216	2036.601
1441	chr19:43200001-43230000	-1074.051	401.439	2025.498
1442	chr19:43230001-43260000	-1126.407	395.539	2162.107
1443	chr19:43260001-43290000	-1067.726	461.076	2227.021
1444	chr19:43290001-43320000	-1011.501	590.138	2237.076
1445	chr19:43320001-43350000	-972.003	400.890	2186.116
1446	chr19:43350001-43380000	-1000.609	284.050	2189.574
1447	chr19:43380001-43410000	-1168.883	333.816	2131.441
1448	chr19:43410001-43440000	-1115.558	402.934	2196.357
1449	chr19:43440001-43470000	-1020.715	409.929	2184.637
1450	chr19:43470001-43500000	-987.837	530.294	2179.915
1451	chr19:43500001-43530000	-1421.140	586.689	2132.190
1452	chr19:43530001-43560000	-1514.745	641.601	2013.000
1453	chr19:43560001-43590000	-1376.006	649.242	2245.883
1454	chr19:43590001-43620000	-1360.256	507.483	2140.641
1455	chr19:43620001-43650000	-1262.825	620.260	2161.261
1456	chr19:43650001-43680000	-1215.628	815.120	2180.547
1457	chr19:43680001-43710000	-1343.991	786.903	2058.965
1458	chr19:43710001-43740000	-1293.363	642.299	2132.005
1459	chr19:43740001-43770000	-1244.818	884.966	2124.572
1460	chr19:43770001-43800000	-1344.407	743.751	2104.874
1461	chr19:43800001-43830000	-1337.328	734.020	1958.609
1462	chr19:43830001-43860000	-1475.028	824.777	1953.504
1463	chr19:43860001-43890000	-1298.200	967.827	2001.741
1464	chr19:43890001-43920000	-1249.543	895.315	2069.553
1465	chr19:43920001-43950000	-1377.618	882.549	2031.712
1466	chr19:43950001-43980000	-1352.331	930.504	1998.313
1467	chr19:43980001-44010000	-1113.571	1000.001	2136.906
1468	chr19:44010001-44040000	-1259.897	947.835	2101.837
1469	chr19:44040001-44070000	-1275.831	831.950	2015.152
1470	chr19:44070001-44100000	-1174.581	960.072	1921.065
1471	chr19:44100001-44130000	-1277.398	877.071	1907.687
1472	chr19:44130001-44160000	-1159.131	975.806	1907.993
1473	chr19:44160001-44190000	-1103.606	1087.944	1924.795
1474	chr19:44190001-44220000	-931.658	1001.718	2008.957
1475	chr19:44220001-44250000	-914.666	984.948	1932.372
1476	chr19:44250001-44280000	-1102.905	912.909	2128.524
1477	chr19:44280001-44310000	-1154.874	860.090	2121.032
1478	chr19:44310001-44340000	-1243.258	786.150	1990.736
1479	chr19:44340001-44370000	-1149.396	865.873	2086.206
1480	chr19:44370001-44400000	-1033.525	958.568	2087.338
1481	chr19:44400001-44430000	-1005.220	918.965	2005.816
1482	chr19:44430001-44460000	-1141.909	882.227	2045.079
1483	chr19:44460001-44490000	-1139.476	787.552	2240.539
1484	chr19:44490001-44520000	-1009.554	694.124	2014.396
1485	chr19:44520001-44550000	-1109.072	696.477	1938.636
1486	chr19:44550001-44580000	-957.787	680.585	1959.362
1487	chr19:44580001-44610000	-834.426	798.170	2079.313
1488	chr19:44610001-44640000	-816.680	583.984	2189.583
1489	chr19:44640001-44670000	-751.511	686.562	2072.802
1490	chr19:44670001-44700000	-890.990	671.700	2016.542
1491	chr19:44700001-44730000	-891.255	619.563	2052.941
1492	chr19:44730001-44760000	-960.299	366.093	1890.067
1493	chr19:44760001-44790000	-933.118	439.755	2037.953
1494	chr19:44790001-44820000	-913.539	495.818	1983.492
1495	chr19:44820001-44850000	-818.954	598.049	2054.666
1496	chr19:44850001-44880000	-992.562	611.907	2009.245
1497	chr19:44880001-44910000	-870.447	580.726	2024.415
1498	chr19:44910001-44940000	-859.701	696.757	1973.711
1499	chr19:44940001-44970000	-899.958	579.466	2066.524
1500	chr19:44970001-45000000	-1017.200	467.656	1956.240
1501	chr19:45000001-45030000	-948.023	659.378	2200.711
1502	chr19:45030001-45060000	-859.039	465.520	2062.535
1503	chr19:45060001-45090000	-759.429	551.257	2193.567
1504	chr19:45090001-45120000	-733.899	424.700	2118.650
1505	chr19:45120001-45150000	-705.034	438.868	1971.544
1506	chr19:45150001-45180000	-707.977	744.370	2116.174
1507	chr19:45180001-45210000	-718.630	517.748	2156.517
1508	chr19:45210001-45240000	-817.488	536.443	2159.552
1509	chr19:45240001-45270000	-879.521	521.297	2249.433
1510	chr19:45270001-45300000	-883.939	626.776	2284.559
1511	chr19:45300001-45330000	-1016.489	442.862	2223.603
1512	chr19:45330001-45360000	-790.307	595.213	2311.217
1513	chr19:45360001-45390000	-1098.515	500.656	2261.324
1514	chr19:45390001-45420000	-1243.745	378.649	2080.089
1515	chr19:45420001-45450000	-1107.581	502.631	2113.742
1516	chr19:45450001-45480000	-1121.429	527.979	2240.622
1517	chr19:45480001-45510000	-1318.627	453.737	2178.612
1518	chr19:45510001-45540000	-1197.512	475.890	2229.894
1519	chr19:45540001-45570000	-1072.380	404.023	2303.863
1520	chr19:45570001-45600000	-1089.030	386.091	2113.040
1521	chr19:45600001-45630000	-1061.783	404.250	2358.736
1522	chr19:45630001-45660000	-1228.111	320.390	2327.298
1523	chr19:45660001-45690000	-1231.294	289.705	2241.258
1524	chr19:45690001-45720000	-1325.545	297.092	2182.038
1525	chr19:45720001-45750000	-1167.011	330.404	2236.599
1526	chr19:45750001-45780000	-1226.948	322.235	2263.839
1527	chr19:45780001-45810000	-1255.227	258.498	2336.383
1528	chr19:45810001-45840000	-1212.131	394.283	2299.487
1529	chr19:45840001-45870000	-1215.004	249.098	2377.106
1530	chr19:45870001-45900000	-1038.444	212.536	2495.002
1531	chr19:45900001-45930000	-1105.298	247.863	2381.661
1532	chr19:45930001-45960000	-1114.999	58.580	2480.036
1533	chr19:45960001-45990000	-1321.800	136.362	2423.728
1534	chr19:45990001-46020000	-971.684	172.173	2262.035
1535	chr19:46020001-46050000	-898.775	266.253	2366.124
1536	chr19:46050001-46080000	-933.104	58.780	2378.768
1537	chr19:46080001-46110000	-906.866	21.747	2427.961
1538	chr19:46110001-46140000	-973.725	203.008	2440.092
1539	chr19:46140001-46170000	-849.126	200.478	2423.270
1540	chr19:46170001-46200000	-1117.418	258.908	2272.782
1541	chr19:46200001-46230000	-856.677	140.755	2394.980
1542	chr19:46230001-46260000	-870.878	284.241	2329.877
1543	chr19:46260001-46290000	-1027.698	264.777	2456.732
1544	chr19:46290001-46320000	-1090.699	188.859	2376.034
1545	chr19:46320001-46350000	-1138.465	347.256	2535.272
1546	chr19:46350001-46380000	-1047.619	266.426	2417.268
1547	chr19:46380001-46410000	-983.934	262.369	2421.200
1548	chr19:46410001-46440000	-962.595	66.809	2297.404
1549	chr19:46440001-46470000	-979.467	42.877	2315.857
1550	chr19:46470001-46500000	-865.892	110.058	2348.358
1551	chr19:46500001-46530000	-1098.542	158.873	2002.202
1552	chr19:46530001-46560000	-1232.447	68.146	2004.588
1553	chr19:46560001-46590000	-1037.707	-59.390	2070.580
1554	chr19:46590001-46620000	-1163.272	1.489	2094.187
1555	chr19:46620001-46650000	-1235.371	142.291	2178.771
1556	chr19:46650001-46680000	-1345.465	-34.879	2126.708
1557	chr19:46680001-46710000	-1210.941	-122.804	2114.391
1558	chr19:46710001-46740000	-1335.782	-174.686	2109.452
1559	chr19:46740001-46770000	-1420.457	-13.637	2082.798
1560	chr19:46770001-46800000	-1399.607	-1.229	1975.905
1561	chr19:46800001-46830000	-1311.116	-146.699	2048.713
1562	chr19:46830001-46860000	-1195.938	-121.034	2123.446
1563	chr19:46860001-46890000	-1276.503	-180.114	2153.311
1564	chr19:46890001-46920000	-1139.408	-139.978	2152.772
1565	chr19:46920001-46950000	-1311.075	-69.296	2137.463
1566	chr19:46950001-46980000	-1248.516	0.453	2150.698
1567	chr19:46980001-47010000	-1052.344	-18.054	2289.190
1568	chr19:47010001-47040000	-1272.468	-183.779	2176.685
1569	chr19:47040001-47070000	-1359.240	-107.198	2256.734
1570	chr19:47070001-47100000	-1195.775	-152.797	2266.937
1571	chr19:47100001-47130000	-1099.404	-156.880	2342.861
1572	chr19:47130001-47160000	-1161.048	-284.864	2215.963
1573	chr19:47160001-47190000	-1273.179	-225.654	2233.324
1574	chr19:47190001-47220000	-1220.072	-234.999	2277.945
1575	chr19:47220001-47250000	-1028.613	-341.683	2281.082
1576	chr19:47250001-47280000	-1211.496	-249.602	2447.097
1577	chr19:47280001-47310000	-1083.624	-291.152	2404.462
1578	chr19:47310001-47340000	-1031.454	-181.032	2500.245
1579	chr19:47340001-47370000	-1091.810	-413.885	2321.833
1580	chr19:47370001-47400000	-1025.398	-288.512	2432.194
1581	chr19:47400001-47430000	-1151.244	-361.394	2415.230
1582	chr19:47430001-47460000	-1039.649	-442.687	2327.162
1583	chr19:47460001-47490000	-890.878	-366.053	2399.709
1584	chr19:47490001-47520000	-983.175	-471.800	2617.502
1585	chr19:47520001-47550000	-1194.230	-310.597	2578.420
1586	chr19:47550001-47580000	-1062.649	-236.885	2669.997
1587	chr19:47580001-47610000	-1032.973	-374.267	2577.415
1588	chr19:47610001-47640000	-1038.319	-299.352	2630.529
1589	chr19:47640001-47670000	-1053.731	-240.257	2701.910
1590	chr19:47670001-47700000	-1028.023	-406.615	2597.507
1591	chr19:47700001-47730000	-859.069	-218.485	2670.790
1592	chr19:47730001-47760000	-927.333	-116.498	2691.609
1593	chr19:47760001-47790000	-1072.753	-59.736	2590.943
1594	chr19:47790001-47820000	-925.621	-123.174	2562.493
1595	chr19:47820001-47850000	-890.790	-77.116	2630.201
1596	chr19:47850001-47880000	-767.296	40.378	2594.750
1597	chr19:47880001-47910000	-1018.555	-104.519	2619.351
1598	chr19:47910001-47940000	-915.883	-148.943	2605.875
1599	chr19:47940001-47970000	-786.743	-303.390	2596.130
1600	chr19:47970001-48000000	-1008.129	-151.604	2512.858
1601	chr19:48000001-48030000	-835.662	-330.153	2364.827
1602	chr19:48030001-48060000	-784.977	-367.454	2190.095
1603	chr19:48060001-48090000	-887.819	-425.418	2103.496
1604	chr19:48090001-48120000	-957.880	-453.897	2164.702
1605	chr19:48120001-48150000	-850.213	-237.254	2224.324
1606	chr19:48150001-48180000	-931.832	-142.570	2214.333
1607	chr19:48180001-48210000	-829.835	-414.604	2340.935
1608	chr19:48210001-48240000	-981.181	-249.429	2285.258
1609	chr19:48240001-48270000	-922.741	-220.777	2103.071
1610	chr19:48270001-48300000	-964.634	-240.957	2057.407
1611	chr19:48300001-48330000	-794.689	-178.103	2172.028
1612	chr19:48330001-48360000	-806.067	-127.712	2150.472
1613	chr19:48360001-48390000	-831.005	-46.057	2301.775
1614	chr19:48390001-48420000	-1004.319	-200.058	2103.529
1615	chr19:48420001-48450000	-919.755	-45.434	2227.273
1616	chr19:48450001-48480000	-690.233	-249.532	2129.009
1617	chr19:48480001-48510000	-669.496	-363.768	2155.395
1618	chr19:48510001-48540000	-566.634	-487.515	2266.300
1619	chr19:48540001-48570000	-533.202	-335.149	2199.903
1620	chr19:48570001-48600000	-471.186	-282.098	2314.871
1621	chr19:48600001-48630000	-490.095	-360.703	2271.584
1622	chr19:48630001-48660000	-637.279	-248.648	2365.392
1623	chr19:48660001-48690000	-542.296	-261.461	2305.200
1624	chr19:48690001-48720000	-597.750	-269.644	2352.961
1625	chr19:48720001-48750000	-695.077	-196.550	2456.605
1626	chr19:48750001-48780000	-766.393	-286.556	2364.206
1627	chr19:48780001-48810000	-710.670	-313.781	2343.118
1628	chr19:48810001-48840000	-658.518	-267.897	2426.812
1629	chr19:48840001-48870000	-594.022	-179.715	2505.050
1630	chr19:48870001-48900000	-505.735	-331.979	2410.030
1631	chr19:48900001-48930000	-656.249	-267.189	2432.607
1632	chr19:48930001-48960000	-736.104	68.903	2437.579
1633	chr19:48960001-48990000	-819.989	-58.718	2500.741
1634	chr19:48990001-49020000	-903.934	81.838	2326.935
1635	chr19:49020001-49050000	-944.285	-23.431	2395.878
1636	chr19:49050001-49080000	-818.035	-63.383	2345.239
1637	chr19:49080001-49110000	-666.675	-119.073	2260.463
1638	chr19:49110001-49140000	-879.275	90.364	2357.429
1639	chr19:49140001-49170000	-720.702	-8.720	2338.764
1640	chr19:49170001-49200000	-597.252	-76.459	2427.963
1641	chr19:49200001-49230000	-563.197	-20.635	2358.701
1642	chr19:49230001-49260000	-570.467	-53.354	2393.767
1643	chr19:49260001-49290000	-852.426	50.759	2258.235
1644	chr19:49290001-49320000	-644.342	-78.077	2228.155
1645	chr19:49320001-49350000	-736.329	90.165	2324.580
1646	chr19:49350001-49380000	-670.920	114.550	2259.774
1647	chr19:49380001-49410000	-806.309	147.050	2279.033
1648	chr19:49410001-49440000	-581.677	179.441	2341.484
1649	chr19:49440001-49470000	-413.362	-34.688	2289.299
1650	chr19:49470001-49500000	-479.785	79.127	2300.286
1651	chr19:49500001-49530000	-559.877	-236.757	2459.766
1652	chr19:49530001-49560000	-425.637	-214.540	2367.730
1653	chr19:49560001-49590000	-332.521	-91.320	2196.525
1654	chr19:49590001-49620000	-338.130	-43.756	2372.269
1655	chr19:49620001-49650000	-312.998	-10.506	2206.217
1656	chr19:49650001-49680000	-426.485	-120.125	2260.578
1657	chr19:49680001-49710000	-535.465	94.897	2321.399
1658	chr19:49710001-49740000	-702.683	-27.998	2326.596
1659	chr19:49740001-49770000	-508.962	37.793	2532.022
1660	chr19:49770001-49800000	-447.422	34.299	2521.549
1661	chr19:49800001-49830000	-582.881	208.231	2536.854
1662	chr19:49830001-49860000	-439.861	143.964	2476.448
1663	chr19:49860001-49890000	-563.474	161.596	2536.371
1664	chr19:49890001-49920000	-634.431	106.342	2511.933
1665	chr19:49920001-49950000	-875.496	129.270	2504.483
1666	chr19:49950001-49980000	-719.187	258.329	2463.400
1667	chr19:49980001-50010000	-503.577	298.863	2289.863
1668	chr19:50010001-50040000	-580.322	311.587	2408.500
1669	chr19:50040001-50070000	-701.551	289.514	2392.747
1670	chr19:50070001-50100000	-588.196	287.711	2351.216
1671	chr19:50100001-50130000	-723.886	341.968	2369.935
1672	chr19:50130001-50160000	-751.367	234.565	2366.201
1673	chr19:50160001-50190000	-679.941	406.278	2354.292
1674	chr19:50190001-50220000	-566.031	255.351	2434.679
1675	chr19:50220001-50250000	-627.437	378.140	2470.328
1676	chr19:50250001-50280000	-523.707	249.257	2366.051
1677	chr19:50280001-50310000	-693.969	349.414	2373.477
1678	chr19:50310001-50340000	-587.722	449.457	2362.692
1679	chr19:50340001-50370000	-542.650	403.199	2271.088
1680	chr19:50370001-50400000	-500.459	363.502	2267.618
1681	chr19:50400001-50430000	-489.362	568.831	2209.064
1682	chr19:50430001-50460000	-365.305	463.349	2294.269
1683	chr19:50460001-50490000	-260.257	366.746	2199.666
1684	chr19:50490001-50520000	-367.498	389.753	2313.286
1685	chr19:50520001-50550000	-332.763	220.935	2290.779
1686	chr19:50550001-50580000	-422.660	407.159	2172.440
1687	chr19:50580001-50610000	-249.326	344.850	2182.481
1688	chr19:50610001-50640000	-269.037	265.885	2244.948
1689	chr19:50640001-50670000	-387.559	321.916	2305.047
1690	chr19:50670001-50700000	-397.071	535.333	2245.893
1691	chr19:50700001-50730000	-330.961	383.197	2265.133
1692	chr19:50730001-50760000	-3.565	383.623	2356.418
1693	chr19:50760001-50790000	-23.947	303.091	2307.767
1694	chr19:50790001-50820000	-158.600	461.140	2381.478
1695	chr19:50820001-50850000	-255.786	344.850	2437.812
1696	chr19:50850001-50880000	-136.286	333.251	2284.521
1697	chr19:50880001-50910000	-205.415	304.725	2367.164
1698	chr19:50910001-50940000	-134.677	451.861	2311.565
1699	chr19:50940001-50970000	-380.506	619.697	2371.470
1700	chr19:50970001-51000000	-130.168	353.126	2324.504
1701	chr19:51000001-51030000	-114.622	506.496	2568.169
1702	chr19:51030001-51060000	-3.423	294.849	2552.948
1703	chr19:51060001-51090000	-31.570	483.213	2550.746
1704	chr19:51090001-51120000	-124.060	641.440	2563.411
1705	chr19:51120001-51150000	-178.804	395.647	2552.625
1706	chr19:51150001-51180000	-112.763	261.265	2540.765
1707	chr19:51180001-51210000	-41.129	263.926	2595.662
1708	chr19:51210001-51240000	-103.238	401.661	2566.403
1709	chr19:51240001-51270000	-73.118	626.770	2213.872
1710	chr19:51270001-51300000	-81.111	561.664	2367.233
1711	chr19:51300001-51330000	-193.111	645.333	2324.215
1712	chr19:51330001-51360000	-88.855	625.669	2236.249
1713	chr19:51360001-51390000	18.749	517.485	2210.356
1714	chr19:51390001-51420000	-107.740	632.018	2298.136
1715	chr19:51420001-51450000	-189.742	601.527	2412.174
1716	chr19:51450001-51480000	-297.610	651.535	2421.133
1717	chr19:51480001-51510000	-120.831	611.875	2285.358
1718	chr19:51510001-51540000	-192.755	698.297	2183.586
1719	chr19:51540001-51570000	-113.230	588.234	2230.554
1720	chr19:51570001-51600000	21.465	539.567	2276.474
1721	chr19:51600001-51630000	-211.433	613.326	2397.511
1722	chr19:51630001-51660000	-128.201	641.144	2361.282
1723	chr19:51660001-51690000	-133.059	570.991	2263.928
1724	chr19:51690001-51720000	-273.093	587.984	2231.927
1725	chr19:51720001-51750000	-246.094	617.041	2427.235
1726	chr19:51750001-51780000	-100.269	313.135	2494.618
1727	chr19:51780001-51810000	-101.475	482.885	2504.709
1728	chr19:51810001-51840000	33.447	310.076	2488.372
1729	chr19:51840001-51870000	-82.484	285.867	2571.947
1730	chr19:51870001-51900000	-161.289	388.997	2655.549
1731	chr19:51900001-51930000	-117.413	454.889	2481.183
1732	chr19:51930001-51960000	-249.580	528.282	2636.312
1733	chr19:51960001-51990000	-319.776	336.176	2663.085
1734	chr19:51990001-52020000	-385.802	329.752	2593.850
1735	chr19:52020001-52050000	-496.225	368.590	2592.315
1736	chr19:52050001-52080000	-366.693	445.410	2585.520
1737	chr19:52080001-52110000	-442.522	645.765	2523.747
1738	chr19:52110001-52140000	-514.914	659.657	2471.292
1739	chr19:52140001-52170000	-435.069	535.137	2425.230
1740	chr19:52170001-52200000	-494.748	529.241	2452.143
1741	chr19:52200001-52230000	-495.116	300.169	2535.048
1742	chr19:52230001-52260000	-476.705	506.429	2365.418
1743	chr19:52260001-52290000	-412.270	472.044	2408.965
1744	chr19:52290001-52320000	-465.905	365.310	2424.048
1745	chr19:52320001-52350000	-317.196	349.302	2291.909
1746	chr19:52350001-52380000	-232.274	256.317	2225.140
1747	chr19:52380001-52410000	-144.605	193.016	2283.997
1748	chr19:52410001-52440000	-186.933	57.071	2233.995
1749	chr19:52440001-52470000	-216.634	-23.498	2170.259
1750	chr19:52470001-52500000	-257.313	-29.105	2364.864
1751	chr19:52500001-52530000	-454.044	78.015	2471.003
1752	chr19:52530001-52560000	-215.861	-27.726	2404.819
1753	chr19:52560001-52590000	-83.747	123.733	2338.924
1754	chr19:52590001-52620000	20.075	51.039	2229.403
1755	chr19:52620001-52650000	-57.914	-38.224	2367.137
1756	chr19:52650001-52680000	-132.155	-68.489	2290.994
1757	chr19:52680001-52710000	-287.037	33.924	2378.911
1758	chr19:52710001-52740000	-204.670	-19.140	2289.947
1759	chr19:52740001-52770000	-113.350	135.496	2225.752
1760	chr19:52770001-52800000	27.131	90.620	2269.232
1761	chr19:52800001-52830000	-95.774	77.762	2308.126
1762	chr19:52830001-52860000	-30.034	135.200	2237.736
1763	chr19:52860001-52890000	59.573	78.052	2239.834
1764	chr19:52890001-52920000	-54.847	20.749	2261.101
1765	chr19:52920001-52950000	-142.025	100.055	2199.590
1766	chr19:52950001-52980000	-200.881	42.745	2364.360
1767	chr19:52980001-53010000	-134.595	5.615	2472.389
1768	chr19:53010001-53040000	-46.604	28.169	2438.484
1769	chr19:53040001-53070000	-114.062	176.712	2454.133
1770	chr19:53070001-53100000	-461.217	199.498	2475.222
1771	chr19:53100001-53130000	-374.541	178.599	2553.556
1772	chr19:53130001-53160000	-308.200	71.265	2567.236
1773	chr19:53160001-53190000	-200.519	-19.342	2436.702
1774	chr19:53190001-53220000	-47.622	88.499	2402.600
1775	chr19:53220001-53250000	-216.543	147.954	2447.776
1776	chr19:53250001-53280000	-525.451	-2.702	2477.375
1777	chr19:53280001-53310000	-566.428	100.284	2476.541
1778	chr19:53310001-53340000	-403.452	201.250	2453.245
1779	chr19:53340001-53370000	-274.134	98.536	2485.146
1780	chr19:53370001-53400000	-263.802	151.607	2406.870
1781	chr19:53400001-53430000	-390.302	36.510	2462.102
1782	chr19:53430001-53460000	-371.167	75.397	2527.340
1783	chr19:53460001-53490000	-389.722	173.289	2403.147
1784	chr19:53490001-53520000	-419.050	35.228	2332.218
1785	chr19:53520001-53550000	-239.836	158.064	2448.142
1786	chr19:53550001-53580000	-387.235	63.663	2419.074
1787	chr19:53580001-53610000	-286.842	133.752	2379.230
1788	chr19:53610001-53640000	-278.373	17.699	2388.914
1789	chr19:53640001-53670000	-496.005	122.165	2347.027
1790	chr19:53670001-53700000	-401.330	121.049	2277.830
1791	chr19:53700001-53730000	-315.379	119.342	2185.954
1792	chr19:53730001-53760000	-241.453	190.764	2026.506
1793	chr19:53760001-53790000	-334.062	204.250	2044.291
1794	chr19:53790001-53820000	-342.142	305.826	2090.381
1795	chr19:53820001-53850000	-405.243	230.658	2200.915
1796	chr19:53850001-53880000	-321.331	360.657	2006.051
1797	chr19:53880001-53910000	-251.960	231.496	2042.100
1798	chr19:53910001-53940000	-198.675	312.690	2026.550
1799	chr19:53940001-53970000	-264.216	362.931	2121.378
1800	chr19:53970001-54000000	-156.989	322.980	2013.772
1801	chr19:54000001-54030000	13.901	349.585	2270.716
1802	chr19:54030001-54060000	-153.839	424.165	2323.432
1803	chr19:54060001-54090000	-95.669	292.490	2111.672
1804	chr19:54090001-54120000	-155.373	359.023	2194.705
1805	chr19:54120001-54150000	-14.901	389.180	2277.756
1806	chr19:54150001-54180000	76.947	360.799	2240.141
1807	chr19:54180001-54210000	-109.708	420.212	2386.075
1808	chr19:54210001-54240000	-50.174	492.836	2301.691
1809	chr19:54240001-54270000	-168.871	483.436	2335.497
1810	chr19:54270001-54300000	-235.162	343.508	2364.374
1811	chr19:54300001-54330000	-185.347	327.025	2259.562
1812	chr19:54330001-54360000	-308.160	387.936	2392.338
1813	chr19:54360001-54390000	-140.405	291.732	2414.266
1814	chr19:54390001-54420000	-16.298	445.015	2373.624
1815	chr19:54420001-54450000	-6.341	469.781	2176.132
1816	chr19:54450001-54480000	-188.431	545.368	2516.732
1817	chr19:54480001-54510000	-6.452	403.024	2425.864
1818	chr19:54510001-54540000	-256.057	398.789	2447.424
1819	chr19:54540001-54570000	-108.182	507.022	2441.142
1820	chr19:54570001-54600000	-169.833	451.625	2433.294
1821	chr19:54600001-54630000	-239.471	411.314	2446.416
1822	chr19:54630001-54660000	-240.234	553.852	2414.446
1823	chr19:54660001-54690000	-386.659	519.448	2384.481
1824	chr19:54690001-54720000	-419.435	513.199	2537.105
1825	chr19:54720001-54750000	-465.773	555.328	2457.062
1826	chr19:54750001-54780000	-386.315	703.955	2254.501
1827	chr19:54780001-54810000	-238.616	693.510	2380.921
1828	chr19:54810001-54840000	-222.717	729.043	2199.326
1829	chr19:54840001-54870000	-220.587	643.377	2202.344
1830	chr19:54870001-54900000	-333.078	699.946	2296.218
1831	chr19:54900001-54930000	-301.472	620.530	2326.572
1832	chr19:54930001-54960000	-379.908	578.783	2371.239
1833	chr19:54960001-54990000	-291.581	651.975	2185.354
1834	chr19:54990001-55020000	-399.698	672.829	2125.817
1835	chr19:55020001-55050000	-301.590	684.737	2018.840
1836	chr19:55050001-55080000	-407.396	682.910	2109.014
1837	chr19:55080001-55110000	-207.681	680.872	2091.619
1838	chr19:55110001-55140000	-322.170	726.048	1983.290
1839	chr19:55140001-55170000	-394.412	673.104	2073.695
1840	chr19:55170001-55200000	-374.089	780.769	2106.257
1841	chr19:55200001-55230000	-277.834	604.594	2158.656
1842	chr19:55230001-55260000	-173.372	696.552	1948.721
1843	chr19:55260001-55290000	-190.325	725.127	2135.579
1844	chr19:55290001-55320000	-202.921	753.612	2208.252
1845	chr19:55320001-55350000	-422.320	616.404	2180.563
1846	chr19:55350001-55380000	-148.282	837.241	2173.908
1847	chr19:55380001-55410000	-97.687	732.551	2099.842
1848	chr19:55410001-55440000	-179.565	812.037	2192.206
1849	chr19:55440001-55470000	-101.995	686.051	2230.548
1850	chr19:55470001-55500000	-122.544	694.127	2189.075
1851	chr19:55500001-55530000	-276.773	845.455	2324.988
1852	chr19:55530001-55560000	-252.227	732.706	2285.424
1853	chr19:55560001-55590000	-379.849	669.321	2350.263
1854	chr19:55590001-55620000	-410.713	716.707	2315.113
1855	chr19:55620001-55650000	-392.384	817.460	2267.108
1856	chr19:55650001-55680000	-450.563	687.997	2463.905
1857	chr19:55680001-55710000	-504.994	823.286	2460.943
1858	chr19:55710001-55740000	-577.713	754.325	2476.187
1859	chr19:55740001-55770000	-579.757	712.861	2288.831
1860	chr19:55770001-55800000	-641.459	775.271	2249.169
1861	chr19:55800001-55830000	-572.894	700.484	2232.776
1862	chr19:55830001-55860000	-638.744	589.240	2340.125
1863	chr19:55860001-55890000	-654.528	514.656	2179.313
1864	chr19:55890001-55920000	-661.002	706.094	2324.654
1865	chr19:55920001-55950000	-512.886	591.796	2316.162
1866	chr19:55950001-55980000	-733.255	700.342	2347.429
1867	chr19:55980001-56010000	-786.687	830.820	2371.200
1868	chr19:56010001-56040000	-661.287	933.554	2337.488
1869	chr19:56040001-56070000	-625.550	691.605	2325.365
1870	chr19:56070001-56100000	-827.926	753.776	2330.169
1871	chr19:56100001-56130000	-554.906	796.182	2459.560
1872	chr19:56130001-56160000	-742.421	932.186	2300.510
1873	chr19:56160001-56190000	-699.542	822.345	2306.129
1874	chr19:56190001-56220000	-654.223	915.819	2249.517
1875	chr19:56220001-56250000	-551.771	953.746	2273.922
1876	chr19:56250001-56280000	-773.941	845.481	2023.366
1877	chr19:56280001-56310000	-362.120	912.537	1981.666
1878	chr19:56310001-56340000	-556.181	812.695	2122.778
1879	chr19:56340001-56370000	-605.978	847.723	1945.451
1880	chr19:56370001-56400000	-568.450	791.999	2016.354
1881	chr19:56400001-56430000	-679.060	812.350	2075.635
1882	chr19:56430001-56460000	-709.164	811.875	2123.678
1883	chr19:56460001-56490000	-615.242	821.004	2096.983
1884	chr19:56490001-56520000	-649.258	806.513	2210.974
1885	chr19:56520001-56550000	-679.994	932.220	2206.099
1886	chr19:56550001-56580000	-624.328	891.295	2107.904
1887	chr19:56580001-56610000	-423.024	923.563	2069.015
1888	chr19:56610001-56640000	-540.741	932.243	2216.981
1889	chr19:56640001-56670000	-592.905	932.297	2049.063
1890	chr19:56670001-56700000	-667.261	884.961	2128.114
1891	chr19:56700001-56730000	-588.710	941.103	2161.639
1892	chr19:56730001-56760000	-671.327	1113.206	2008.139
1893	chr19:56760001-56790000	-517.416	1057.115	2041.769
1894	chr19:56790001-56820000	-397.681	1068.304	2062.410
1895	chr19:56820001-56850000	-443.832	884.157	2154.534
1896	chr19:56850001-56880000	-441.042	846.234	2087.248
1897	chr19:56880001-56910000	-502.911	1041.670	2075.197
1898	chr19:56910001-56940000	-314.712	1007.596	2119.695
1899	chr19:56940001-56970000	-132.772	1000.108	2073.912
1900	chr19:56970001-57000000	-288.078	902.392	2031.082
1901	chr19:57000001-57030000	-420.388	1024.485	2014.785
1902	chr19:57030001-57060000	-295.851	1094.994	1992.086
1903	chr19:57060001-57090000	-421.671	1005.416	2233.299
1904	chr19:57090001-57120000	-212.567	966.600	2142.651
1905	chr19:57120001-57150000	-309.224	1093.185	2154.303
1906	chr19:57150001-57180000	-428.691	1138.377	2106.735
1907	chr19:57180001-57210000	-580.870	1136.031	2089.582
1908	chr19:57210001-57240000	-329.865	1073.303	2219.614
1909	chr19:57240001-57270000	-453.771	1125.677	2037.630
1910	chr19:57270001-57300000	-542.919	1065.717	1918.119
1911	chr19:57300001-57330000	-490.501	914.210	1986.363
1912	chr19:57330001-57360000	-514.708	912.071	1951.795
1913	chr19:57360001-57390000	-529.503	1076.175	1899.461
1914	chr19:57390001-57420000	-468.699	986.717	2025.021
1915	chr19:57420001-57450000	-568.333	989.827	1988.016
1916	chr19:57450001-57480000	-507.449	1041.613	1848.757
1917	chr19:57480001-57510000	-323.901	1152.119	1935.136
1918	chr19:57510001-57540000	-387.924	1087.838	1853.351
1919	chr19:57540001-57570000	-418.515	912.094	1896.459
1920	chr19:57570001-57600000	-509.075	663.000	2103.012
1921	chr19:57600001-57630000	-374.259	643.885	2035.185
1922	chr19:57630001-57660000	-397.483	751.794	1966.165
1923	chr19:57660001-57690000	-214.199	698.082	2081.559
1924	chr19:57690001-57720000	-304.357	808.434	2088.708
1925	chr19:57720001-57750000	-255.056	677.894	2079.194
1926	chr19:57750001-57780000	-231.367	868.196	2008.689
1927	chr19:57780001-57810000	-141.492	976.814	2006.300
1928	chr19:57810001-57840000	-128.420	754.050	2190.610
1929	chr19:57840001-57870000	-61.524	736.151	2042.073
1930	chr19:57870001-57900000	-105.379	633.567	1972.875
1931	chr19:57900001-57930000	-77.409	780.553	1823.175
1932	chr19:57930001-57960000	-218.262	958.890	1858.064
1933	chr19:57960001-57990000	-129.166	1007.800	1763.470
1934	chr19:57990001-58020000	-131.487	1077.912	1843.273
1935	chr19:58020001-58050000	9.783	939.384	1943.878
1936	chr19:58050001-58080000	-3.685	817.080	1979.322
1937	chr19:58080001-58110000	6.125	754.622	2110.778
1938	chr19:58110001-58140000	-6.525	693.673	2070.735
1939	chr19:58140001-58170000	-188.540	767.906	2072.705
1940	chr19:58170001-58200000	-253.746	828.860	2127.925
1941	chr19:58200001-58230000	-219.215	930.001	1926.161
1942	chr19:58230001-58260000	-200.207	734.515	1916.760
1943	chr19:58260001-58290000	-55.518	650.236	1976.125
1944	chr19:58290001-58320000	-38.883	759.020	1832.667
1945	chr19:58320001-58350000	-179.407	639.705	1920.868
1946	chr19:58350001-58380000	-85.659	533.088	1845.515
1947	chr19:58380001-58410000	-79.237	723.472	1885.913
1948	chr19:58410001-58440000	-32.116	798.015	1839.141
1949	chr19:58440001-58470000	-196.774	884.981	1636.004
1950	chr19:58470001-58500000	-138.922	883.564	1755.281
1951	chr19:58500001-58530000	-148.251	1004.169	1731.921
1952	chr19:58530001-58560000	110.660	794.405	1866.731
1953	chr19:58560001-58590000	23.392	825.462	1932.811
1954	chr19:58590001-58620000	-30.001	906.889	1910.537
1955	chr19:58620001-58650000	-6.176	911.535	1779.577
1956	chr19:58650001-58680000	-1.934	969.955	1912.115
1957	chr19:58680001-58710000	-25.458	1045.091	1793.750
1958	chr19:58710001-58740000	37.011	911.389	1822.410
1959	chr19:58740001-58770000	87.283	1079.311	1907.938
1960	chr19:58770001-58800000	68.104	984.544	1937.687
1961	chr19:58800001-58830000	108.719	963.803	1816.003
1962	chr19:58830001-58860000	60.928	1043.167	1928.348
1963	chr19:58860001-58890000	151.237	936.303	1949.057
1964	chr19:58890001-58920000	224.814	863.244	1945.401
1965	chr19:58920001-58950000	265.376	751.515	2084.403
1966	chr19:58950001-58980000	215.712	690.774	2077.920
1967	chr19:58980001-59010000	-114.458	555.406	2017.586
1968	chr19:59010001-59040000	106.874	513.688	2040.679
1969	chr19:59040001-59070000	53.281	546.864	1874.122
1970	chr19:59070001-59100000	-39.056	420.012	2133.102
