# Supplementary material for: Geometric Diagrams of Genomes: constructing a visual grammar for 3D genomics
Source: Genome Biol. 2025 Jun 26;26:181. doi: 10.1186/s13059-025-03646-y (PMC12203721; doi:10.1186/s13059-025-03646-y)
Supplement: Supplementary file 5 — Additional file 5: Supplementary Data 1. Supplementary_Data_GDG.zip. Zip data file containing the example model of human chromosome 19, compartment assignments, TAD border definitions, and gene coordinates [file 13059_2025_3646_MOESM5_ESM.zip › 20231201_GDG_data/chr19_TADs.tsv]

0	chr19:1-30000		False
1	chr19:30001-60000		False
2	chr19:60001-90000	6.0426721249884	False
3	chr19:90001-120000	5.543952523724524	False
4	chr19:120001-150000	5.741899012300848	False
5	chr19:150001-180000	6.22278062869432	False
6	chr19:180001-210000	5.9396190712459	False
7	chr19:210001-240000	5.0976759422811755	False
8	chr19:240001-270000	2.9826188603642043	False
9	chr19:270001-300000	1.8342577913015212	False
10	chr19:300001-330000	0.3529938901300409	True	0.9456113513561499
11	chr19:330001-360000	0.5897055319216591	False
12	chr19:360001-390000	0.8940714951712829	False
13	chr19:390001-420000	1.2926045228999385	False
14	chr19:420001-450000	1.2986052414861908	False
15	chr19:450001-480000	0.732129933683021	False
16	chr19:480001-510000	-0.11929505330023209	True	1.0778257852429363
17	chr19:510001-540000	0.014044831236691872	False
18	chr19:540001-570000	0.4208962850765525	False
19	chr19:570001-600000	0.9027868700270028	False
20	chr19:600001-630000	0.9585307319427042	False
21	chr19:630001-660000	0.7529761002294224	False
22	chr19:660001-690000	0.43070393040984933	False
23	chr19:690001-720000	0.1158249847612094	False
24	chr19:720001-750000	-0.5344355554164031	True	1.8218011886187204
25	chr19:750001-780000	-0.44811883005470227	False
26	chr19:780001-810000	0.2835295626241022	False
27	chr19:810001-840000	0.7600140069696595	False
28	chr19:840001-870000	0.8241350555227711	False
29	chr19:870001-900000	0.6352624229439159	False	0.13696453241067408
30	chr19:900001-930000	0.6683946973282502	False
31	chr19:930001-960000	0.77222695535459	False
32	chr19:960001-990000	0.6543287848456848	False
33	chr19:990001-1020000	0.22405615630660106	False	0.6000788992161701
34	chr19:1020001-1050000	0.424130948656983	False
35	chr19:1050001-1080000	0.7535351278859598	False
36	chr19:1080001-1110000	0.6819788541409175	False	0.07155627374504225
37	chr19:1110001-1140000	1.0396686158760304	False
38	chr19:1140001-1170000	1.2873656332023173	False
39	chr19:1170001-1200000	0.9946248123925404	False
40	chr19:1200001-1230000	0.4487080273963607	False	0.42297982660899697
41	chr19:1230001-1260000	0.5910855963021238	False
42	chr19:1260001-1290000	0.49723684633127807	False	0.09384874997084569
43	chr19:1290001-1320000	0.5861790615299498	False
44	chr19:1320001-1350000	0.8716878540053576	False
45	chr19:1350001-1380000	0.6024688220326632	False
46	chr19:1380001-1410000	0.26539638425964507	False	0.3177693462335506
47	chr19:1410001-1440000	0.40442063838768705	False
48	chr19:1440001-1470000	0.5831657304931956	False
49	chr19:1470001-1500000	0.5451353689949512	False
50	chr19:1500001-1530000	0.43825229042401437	False
51	chr19:1530001-1560000	0.21035511793075987	True	0.8142593621459766
52	chr19:1560001-1590000	0.23393287263241416	False
53	chr19:1590001-1620000	0.4199823528536683	False
54	chr19:1620001-1650000	0.4200612992590383	False
55	chr19:1650001-1680000	0.420349146735769	False
56	chr19:1680001-1710000	0.7857190128137848	False
57	chr19:1710001-1740000	1.0246144800767365	False
58	chr19:1740001-1770000	0.8225891619094575	False
59	chr19:1770001-1800000	0.5032550137929541	False
60	chr19:1800001-1830000	0.3013045300831339	False
61	chr19:1830001-1860000	-0.115077654150829	False	0.6656800829165731
62	chr19:1860001-1890000	-0.01663895558214088	False
63	chr19:1890001-1920000	0.1423970983928229	False
64	chr19:1920001-1950000	0.34882448149276185	False
65	chr19:1950001-1980000	0.5506024287657441	False
66	chr19:1980001-2010000	0.5365141017220023	False
67	chr19:2010001-2040000	0.522863230655638	False
68	chr19:2040001-2070000	0.49555343814509656	False
69	chr19:2070001-2100000	0.16912327033409366	False
70	chr19:2100001-2130000	-0.1735326883387733	True	0.9127956616311125
71	chr19:2130001-2160000	-0.012693894847356009	False
72	chr19:2160001-2190000	0.3404590653759806	False
73	chr19:2190001-2220000	0.7392629732923391	False
74	chr19:2220001-2250000	0.6491861930765703	False
75	chr19:2250001-2280000	0.4298012614480116	False
76	chr19:2280001-2310000	0.3058693475914301	False	0.35387340799911476
77	chr19:2310001-2340000	0.3713798499162246	False
78	chr19:2340001-2370000	0.6597427555905448	False
79	chr19:2370001-2400000	0.43312100446238216	False
80	chr19:2400001-2430000	-0.07322991195601704	False
81	chr19:2430001-2460000	-0.5623392985879583	True	1.0406304192651312
82	chr19:2460001-2490000	-0.3694064925080462	False
83	chr19:2490001-2520000	0.15561525367398224	False
84	chr19:2520001-2550000	0.47829112067717283	False
85	chr19:2550001-2580000	0.07464357439090125	False
86	chr19:2580001-2610000	-0.30219723941183263	False
87	chr19:2610001-2640000	-0.6806849491734062	True	1.2755462373737527
88	chr19:2640001-2670000	-0.37509536294713225	False
89	chr19:2670001-2700000	0.31942684173691854	False
90	chr19:2700001-2730000	0.501029144270887	False
91	chr19:2730001-2760000	0.302886449507356	False
92	chr19:2760001-2790000	0.12556517678659576	False	0.37546396748429123
93	chr19:2790001-2820000	0.2154218899027814	False
94	chr19:2820001-2850000	0.3316217023118638	False
95	chr19:2850001-2880000	0.5948612882003466	False
96	chr19:2880001-2910000	0.34271025812496125	False
97	chr19:2910001-2940000	-0.3327560311102035	False
98	chr19:2940001-2970000	-1.1905667027275972	True	4.1311085117093045
99	chr19:2970001-3000000	-0.3892821684702952	False
100	chr19:3000001-3030000	0.06717618505151682	False
101	chr19:3030001-3060000	0.193685091578411	False
102	chr19:3060001-3090000	0.11977594076198704	False	0.07390915081642395
103	chr19:3090001-3120000	0.24091941632165698	False
104	chr19:3120001-3150000	0.3299427817155178	False
105	chr19:3150001-3180000	0.2830779791237208	False
106	chr19:3180001-3210000	0.20432924683438056	False	0.09507720784542742
107	chr19:3210001-3240000	0.299406454679808	False
108	chr19:3240001-3270000	0.2183397798222699	False
109	chr19:3270001-3300000	-0.04318048220046675	False
110	chr19:3300001-3330000	-0.37158736586788677	True	0.7015301475834046
111	chr19:3330001-3360000	-0.2562959891545858	False
112	chr19:3360001-3390000	0.4628253918320657	False
113	chr19:3390001-3420000	0.6652002934950622	False
114	chr19:3420001-3450000	0.22987697120333453	False
115	chr19:3450001-3480000	-0.16999396560307578	False
116	chr19:3480001-3510000	-0.5124870403956523	True	1.1776873338907143
117	chr19:3510001-3540000	-0.23817056808560794	False
118	chr19:3540001-3570000	0.37655752030561385	False
119	chr19:3570001-3600000	0.6868798132655601	False
120	chr19:3600001-3630000	0.5169863399353332	False
121	chr19:3630001-3660000	0.36393929478216097	False
122	chr19:3660001-3690000	0.349676296385894	False
123	chr19:3690001-3720000	0.2677378561378388	False
124	chr19:3720001-3750000	0.0242456892368414	False	0.5086770307978079
125	chr19:3750001-3780000	0.21239644037041647	False
126	chr19:3780001-3810000	0.38362644027780024	False
127	chr19:3810001-3840000	0.5103132874733615	False
128	chr19:3840001-3870000	0.5329227200346494	False
129	chr19:3870001-3900000	0.36916382454083974	False
130	chr19:3900001-3930000	0.012893905204994574	False
131	chr19:3930001-3960000	-0.3437980994513717	False
132	chr19:3960001-3990000	-0.5257068023083065	True	1.2125866155738665
133	chr19:3990001-4020000	0.08882144912346819	False
134	chr19:4020001-4050000	0.5065151017506282	False
135	chr19:4050001-4080000	0.49065692944122413	False
136	chr19:4080001-4110000	0.36002097110009573	False
137	chr19:4110001-4140000	0.25697766226803337	False
138	chr19:4140001-4170000	0.09729215344326723	False
139	chr19:4170001-4200000	-0.09868625752558799	False
140	chr19:4200001-4230000	-0.44520487941234854	False
141	chr19:4230001-4260000	-0.4696199760161832	True	0.9761350777668114
142	chr19:4260001-4290000	-0.009183835222674814	False
143	chr19:4290001-4320000	0.2667597142040861	False
144	chr19:4320001-4350000	0.15587182986750134	False
145	chr19:4350001-4380000	-0.07800390315090698	False	0.3447636173549931
146	chr19:4380001-4410000	0.013243691826292614	False
147	chr19:4410001-4440000	0.02791704907674495	False
148	chr19:4440001-4470000	0.020039010350880782	False
149	chr19:4470001-4500000	-0.024766813484187362	False	0.05268386256093231
150	chr19:4500001-4530000	0.10215472954646493	False
151	chr19:4530001-4560000	0.2370282838307797	False
152	chr19:4560001-4590000	0.4942417958827501	False
153	chr19:4590001-4620000	0.5563477950296187	False
154	chr19:4620001-4650000	0.13738487076879133	False
155	chr19:4650001-4680000	-0.06605979431236006	False	0.033991429650922486
156	chr19:4680001-4710000	-0.046703833009574806	False
157	chr19:4710001-4740000	-0.06068043977037522	False	0.013976606760800411
158	chr19:4740001-4770000	-0.03206836466143757	False
159	chr19:4770001-4800000	-0.19744824862165558	False
160	chr19:4800001-4830000	-0.506814723095321	True	1.0631625181249398
161	chr19:4830001-4860000	-0.27194301088257533	False
162	chr19:4860001-4890000	-0.16435032938279814	False
163	chr19:4890001-4920000	-0.16788512429078636	False
164	chr19:4920001-4950000	-0.18100007564405482	False	0.016649746261256676
165	chr19:4950001-4980000	0.06944555983985172	False
166	chr19:4980001-5010000	0.07289504153626092	False
167	chr19:5010001-5040000	-0.06055329476032275	False	0.13344833629658368
168	chr19:5040001-5070000	0.04234262878143061	False
169	chr19:5070001-5100000	0.5427358362417052	False
170	chr19:5100001-5130000	0.6151552713742363	False
171	chr19:5130001-5160000	0.28642465374123843	False
172	chr19:5160001-5190000	-0.05782198243145329	False	0.045015515647582965
173	chr19:5190001-5220000	-0.033552446613482806	False
174	chr19:5220001-5250000	-0.012806466783870324	False
175	chr19:5250001-5280000	-0.016063821671709905	False
176	chr19:5280001-5310000	-0.0920758315657333	False
177	chr19:5310001-5340000	-0.30680617995717263	False
178	chr19:5340001-5370000	-0.3829300032677015	False	0.4364691171339308
179	chr19:5370001-5400000	-0.2275575503144588	False
180	chr19:5400001-5430000	-0.02110965037166803	False
181	chr19:5430001-5460000	0.053539113866229254	False
182	chr19:5460001-5490000	0.04369139856899324	False
183	chr19:5490001-5520000	0.042140215629171154	False
184	chr19:5520001-5550000	-0.035508533993326576	False
185	chr19:5550001-5580000	-0.24630628786675585	False
186	chr19:5580001-5610000	-0.2586423931714755	False	0.19963590528107772
187	chr19:5610001-5640000	-0.07575191406738682	False
188	chr19:5640001-5670000	-0.05900648789039782	False
189	chr19:5670001-5700000	-0.23849834325890829	False
190	chr19:5700001-5730000	-0.45085828870188016	True	0.905671837201403
191	chr19:5730001-5760000	-0.4163439203173233	False
192	chr19:5760001-5790000	-0.34780215991985397	False
193	chr19:5790001-5820000	-0.13031139922775128	False
194	chr19:5820001-5850000	0.4548135484995229	False
195	chr19:5850001-5880000	0.40352232743236394	False
196	chr19:5880001-5910000	-0.0984725110014223	False
197	chr19:5910001-5940000	-0.1863641273260707	False
198	chr19:5940001-5970000	-0.2116686022853494	False
199	chr19:5970001-6000000	-0.25043910487769594	False
200	chr19:6000001-6030000	-0.3410510974248277	False	0.47747369865515304
201	chr19:6030001-6060000	-0.07620667886854153	False
202	chr19:6060001-6090000	0.13642260123032535	False
203	chr19:6090001-6120000	0.051373516530804	False
204	chr19:6120001-6150000	-0.4905142878225716	True	1.105669559196808
205	chr19:6150001-6180000	-0.17279744589960752	False
206	chr19:6180001-6210000	0.025152633903720602	False
207	chr19:6210001-6240000	0.6757549549414545	False
208	chr19:6240001-6270000	0.7246272337049495	False
209	chr19:6270001-6300000	0.3237134073675873	False
210	chr19:6300001-6330000	-0.2622314711892359	False
211	chr19:6330001-6360000	-0.40871189329771646	False
212	chr19:6360001-6390000	-0.5694836391806009	False
213	chr19:6390001-6420000	-0.6348564500914238	False
214	chr19:6420001-6450000	-0.800871874059617	True	1.5254991077645665
215	chr19:6450001-6480000	-0.6855466328332922	False
216	chr19:6480001-6510000	-0.6100732641593942	False
217	chr19:6510001-6540000	-0.48472651360789226	False
218	chr19:6540001-6570000	-0.15472306780433326	False
219	chr19:6570001-6600000	-0.004711166243393107	False
220	chr19:6600001-6630000	-0.008662934995530811	False
221	chr19:6630001-6660000	-0.08162684146773073	False
222	chr19:6660001-6690000	-0.15410028774591378	False
223	chr19:6690001-6720000	-0.20199751642527483	False
224	chr19:6720001-6750000	-0.29906152604108127	False	0.29435035979768814
225	chr19:6750001-6780000	-0.2204164629818774	False
226	chr19:6780001-6810000	-0.13308910721044623	False
227	chr19:6810001-6840000	-0.0750978229708294	False
228	chr19:6840001-6870000	-0.19586219325356366	False
229	chr19:6870001-6900000	-0.28231622451551	False	0.20721840154468057
230	chr19:6900001-6930000	-0.053367988423479805	False
231	chr19:6930001-6960000	0.23012524138932314	False
232	chr19:6960001-6990000	1.3424786486416571	False
233	chr19:6990001-7020000	1.4791822362509048	False
234	chr19:7020001-7050000	1.6917448732536384	False
235	chr19:7050001-7080000	0.9253306351275447	False
236	chr19:7080001-7110000	-0.06631368155708893	False
237	chr19:7110001-7140000	-0.5366375619357089	True	0.9258099941506843
238	chr19:7140001-7170000	-0.2748353747000495	False
239	chr19:7170001-7200000	-0.15956804291243643	False
240	chr19:7200001-7230000	-0.006985749995425974	False
241	chr19:7230001-7260000	0.3891724322149755	False
242	chr19:7260001-7290000	0.018952559592705143	False
243	chr19:7290001-7320000	0.7924908113079085	False
244	chr19:7320001-7350000	0.6210171145885779	False
245	chr19:7350001-7380000	-0.7078145868366212	False
246	chr19:7380001-7410000	-0.9644876386372012	False
247	chr19:7410001-7440000	-0.0565162731872299	False
248	chr19:7440001-7470000	-0.5377047024363992	False
249	chr19:7470001-7500000	-0.5460226337841145	False
250	chr19:7500001-7530000	-0.5811647970551606	True	0.7833183158227776
251	chr19:7530001-7560000	-0.3991697938347127	False
252	chr19:7560001-7590000	-0.4943462864418616	False
253	chr19:7590001-7620000	-0.5032042712565243	False	0.10403447742181166
254	chr19:7620001-7650000	-0.2647633793964671	False
255	chr19:7650001-7680000	0.14188877232343375	False
256	chr19:7680001-7710000	0.202153518767617	False
257	chr19:7710001-7740000	-0.013033804030482541	False
258	chr19:7740001-7770000	-0.11481175834245119	False	0.3090515532413953
259	chr19:7770001-7800000	0.11933781988803674	False
260	chr19:7800001-7830000	0.19423979489894413	False
261	chr19:7830001-7860000	-0.22835218515579336	False
262	chr19:7860001-7890000	-0.6350750220634962	False	0.6885976104835475
263	chr19:7890001-7920000	-0.5902097454580724	False
264	chr19:7920001-7950000	0.05352258842005136	False
265	chr19:7950001-7980000	-0.06191450326653256	False
266	chr19:7980001-8010000	-0.5917478493003774	False
267	chr19:8010001-8040000	-0.7535055870069588	True	2.4452504602605973
268	chr19:8040001-8070000	-0.6262313178716556	False
269	chr19:8070001-8100000	-0.5497713384789285	False
270	chr19:8100001-8130000	-0.1949961952085085	False
271	chr19:8130001-8160000	0.12971775777459016	False
272	chr19:8160001-8190000	0.190387658925983	False
273	chr19:8190001-8220000	0.03805524872137584	False
274	chr19:8220001-8250000	-0.07205764335142935	False	0.005072204511806816
275	chr19:8250001-8280000	-0.06698543883962253	False
276	chr19:8280001-8310000	-0.19044761035551128	False	0.38083526928149425
277	chr19:8310001-8340000	-0.0976901948843459	False
278	chr19:8340001-8370000	0.6296589522653151	False
279	chr19:8370001-8400000	0.48141936111679184	False
280	chr19:8400001-8430000	0.20565085017613446	False
281	chr19:8430001-8460000	-0.09990991375568123	False	0.3021813453445867
282	chr19:8460001-8490000	0.13343320737373443	False
283	chr19:8490001-8520000	0.1474640733678459	False
284	chr19:8520001-8550000	0.20227143158890545	False
285	chr19:8550001-8580000	-0.15831014432223645	False
286	chr19:8580001-8610000	-0.47150911653635735	False
287	chr19:8610001-8640000	-0.5790154391247857	True	1.2086743913901008
288	chr19:8640001-8670000	-0.009984410989458457	False
289	chr19:8670001-8700000	0.24750357646185203	False
290	chr19:8700001-8730000	-0.10867524435635452	False
291	chr19:8730001-8760000	0.28582728113261596	False
292	chr19:8760001-8790000	0.3914937934857786	False
293	chr19:8790001-8820000	1.2194936636230085	False
294	chr19:8820001-8850000	1.8050957186514667	False
295	chr19:8850001-8880000	2.9405418089817075	False
296	chr19:8880001-8910000	2.6715366859957923	False
297	chr19:8910001-8940000	1.28538023780205	False
298	chr19:8940001-8970000	0.24443969460824624	False
299	chr19:8970001-9000000	0.023621636965937637	False	0.5487242695163558
300	chr19:9000001-9030000	0.27572101371750835	False
301	chr19:9030001-9060000	0.5723459064822934	False
302	chr19:9060001-9090000	0.5593058200696865	False
303	chr19:9090001-9120000	0.36647905915338874	False
304	chr19:9120001-9150000	0.10646965252526511	False
305	chr19:9150001-9180000	-0.19741126475262843	False
306	chr19:9180001-9210000	-0.49703852429092377	False
307	chr19:9210001-9240000	-0.6582559325250736	True	0.9946476627868744
308	chr19:9240001-9270000	-0.5716437913762742	False
309	chr19:9270001-9300000	-0.33863592145819527	False
310	chr19:9300001-9330000	-0.15848849057621972	False
311	chr19:9330001-9360000	0.02652307491540842	False
312	chr19:9360001-9390000	0.001334274674091701	False
313	chr19:9390001-9420000	-0.08051054285890687	False	0.10703361777431529
314	chr19:9420001-9450000	0.06496676849700017	False
315	chr19:9450001-9480000	0.2449970817338861	False
316	chr19:9480001-9510000	0.20549348916443053	False
317	chr19:9510001-9540000	0.06949566024901638	False	0.024700619519343478
318	chr19:9540001-9570000	0.09419627976835986	False
319	chr19:9570001-9600000	0.048228786107734324	False
320	chr19:9600001-9630000	0.0215315582411274	False
321	chr19:9630001-9660000	-0.1803131805610579	False
322	chr19:9660001-9690000	-0.32791876933434916	False
323	chr19:9690001-9720000	-0.5039875150566142	True	0.7489845967905003
324	chr19:9720001-9750000	-0.45209264473036936	False
325	chr19:9750001-9780000	-0.2757121719700706	False
326	chr19:9780001-9810000	0.06399009997669783	False
327	chr19:9810001-9840000	0.3363917302618008	False
328	chr19:9840001-9870000	0.0028967669098746065	False
329	chr19:9870001-9900000	-0.8103564179175955	False
330	chr19:9900001-9930000	-1.417921739812303	True	10.373064527366543
331	chr19:9930001-9960000	-1.2090263726451473	False
332	chr19:9960001-9990000	-0.6585409714705994	False
333	chr19:9990001-10020000	-0.6392669807621373	False
334	chr19:10020001-10050000	-0.7290304379454893	False	0.08976345718335199
335	chr19:10050001-10080000	-0.09388922835972914	False
336	chr19:10080001-10110000	0.2856456931242999	False
337	chr19:10110001-10140000	-0.030900493869129245	False	0.023024007559976772
338	chr19:10140001-10170000	-0.007876486309152473	False
339	chr19:10170001-10200000	-0.14823971075039197	False
340	chr19:10200001-10230000	-0.38487931645596346	False	0.6274590952222421
341	chr19:10230001-10260000	-0.19044422048953713	False
342	chr19:10260001-10290000	0.10691871557019307	False
343	chr19:10290001-10320000	0.24257977876627865	False
344	chr19:10320001-10350000	-0.027758867278648524	False
345	chr19:10350001-10380000	-0.5095476030411354	True	0.7810300226977446
346	chr19:10380001-10410000	-0.23425963353705445	False
347	chr19:10410001-10440000	0.27148241965660913	False
348	chr19:10440001-10470000	0.23226321770367836	False
349	chr19:10470001-10500000	-0.22408749019124893	False
350	chr19:10500001-10530000	-0.44808068990812017	False	0.6639148168076774
351	chr19:10530001-10560000	-0.2901410468900197	False
352	chr19:10560001-10590000	-0.17340458915939835	False
353	chr19:10590001-10620000	-0.07219569073864826	False
354	chr19:10620001-10650000	0.04984698802024197	False
355	chr19:10650001-10680000	-0.1894285184180094	False	0.23927550643825135
356	chr19:10680001-10710000	-0.0811472268534937	False
357	chr19:10710001-10740000	0.21583412689955725	False
358	chr19:10740001-10770000	0.1737720206369465	False
359	chr19:10770001-10800000	-0.2823710882256004	False
360	chr19:10800001-10830000	-0.4605862685943568	False	0.6487704849557634
361	chr19:10830001-10860000	-0.18423927309098503	False
362	chr19:10860001-10890000	0.1881842163614066	False
363	chr19:10890001-10920000	0.1453631497049299	False
364	chr19:10920001-10950000	-0.24850422781415368	False
365	chr19:10950001-10980000	-0.581294921381904	True	0.8669406145062039
366	chr19:10980001-11010000	-0.3220449246000377	False
367	chr19:11010001-11040000	-0.203634342673369	False
368	chr19:11040001-11070000	-0.048054129934697036	False
369	chr19:11070001-11100000	0.31476086516816526	False
370	chr19:11100001-11130000	0.4461337288549695	False
371	chr19:11130001-11160000	0.40864337664884953	False
372	chr19:11160001-11190000	0.21255728673213814	False
373	chr19:11190001-11220000	-0.22116986867022592	False
374	chr19:11220001-11250000	-0.5092198063329385	True	0.955353535187908
375	chr19:11250001-11280000	0.029149372980031254	False
376	chr19:11280001-11310000	0.17997844093807655	False
377	chr19:11310001-11340000	-0.12947075455575394	False
378	chr19:11340001-11370000	-0.20526153398206806	False
379	chr19:11370001-11400000	-0.26249770829296754	False	0.44247614923104406
380	chr19:11400001-11430000	-0.1938919369141538	False
381	chr19:11430001-11460000	-0.004270822883723905	False
382	chr19:11460001-11490000	0.09033576199458594	False
383	chr19:11490001-11520000	0.16929200358647728	False
384	chr19:11520001-11550000	0.25230265972935534	False
385	chr19:11550001-11580000	0.12275992789468104	False
386	chr19:11580001-11610000	-0.2130379116555968	False
387	chr19:11610001-11640000	-0.24582678322198165	False
388	chr19:11640001-11670000	-0.30405876806090354	False
389	chr19:11670001-11700000	-0.4295842369999786	False	0.6818868967293339
390	chr19:11700001-11730000	-0.3824604345503429	False
391	chr19:11730001-11760000	-0.11442749022121017	False
392	chr19:11760001-11790000	0.03764732667672163	False
393	chr19:11790001-11820000	0.08088028626891748	False
394	chr19:11820001-11850000	0.03338024721135426	False
395	chr19:11850001-11880000	-0.07645623093612623	False
396	chr19:11880001-11910000	-0.10935721359493406	False	0.19023749986385152
397	chr19:11910001-11940000	-0.021228413573501363	False
398	chr19:11940001-11970000	0.09615156867622436	False
399	chr19:11970001-12000000	0.09513109399826175	False	0.00102047467796261
400	chr19:12000001-12030000	0.1757201918212809	False
401	chr19:12030001-12060000	0.4819272682508884	False
402	chr19:12060001-12090000	0.4961828831417503	False
403	chr19:12090001-12120000	0.3097500853497141	False
404	chr19:12120001-12150000	0.0860679411587756	False
405	chr19:12150001-12180000	0.013916562582219263	False	0.08193295261307522
406	chr19:12180001-12210000	0.09584951519529449	False
407	chr19:12210001-12240000	0.0953275894412912	False
408	chr19:12240001-12270000	-0.07439091316238895	False
409	chr19:12270001-12300000	-0.1219534753574734	False	0.5156074828432547
410	chr19:12300001-12330000	0.16469944313615703	False
411	chr19:12330001-12360000	0.368320105624223	False
412	chr19:12360001-12390000	0.31922369488991	False
413	chr19:12390001-12420000	0.1643717704630174	False	0.2039483351612056
414	chr19:12420001-12450000	0.18353214595609518	False
415	chr19:12450001-12480000	0.18461329056327247	False
416	chr19:12480001-12510000	0.3426923688506443	False
417	chr19:12510001-12540000	0.356100803589181	False
418	chr19:12540001-12570000	0.39365400748578133	False
419	chr19:12570001-12600000	0.22495891999201112	False
420	chr19:12600001-12630000	0.0688015784949046	False
421	chr19:12630001-12660000	-0.38253963635964233	False
422	chr19:12660001-12690000	-0.5496236603030311	False	0.314834553011608
423	chr19:12690001-12720000	-0.48331846070282997	False
424	chr19:12720001-12750000	-0.23478910729142313	False
425	chr19:12750001-12780000	-0.5732597768073322	False
426	chr19:12780001-12810000	-0.5745330434248508	True	0.8515619055891666
427	chr19:12810001-12840000	-0.3357959548054585	False
428	chr19:12840001-12870000	-0.08873226904260412	False
429	chr19:12870001-12900000	0.1248544358170407	False
430	chr19:12900001-12930000	0.2770288621643158	False
431	chr19:12930001-12960000	0.06146389502061716	False
432	chr19:12960001-12990000	-0.05750525886069851	False
433	chr19:12990001-13020000	-0.21387886193729064	False
434	chr19:13020001-13050000	-0.5439903318363242	False
435	chr19:13050001-13080000	-0.9147375101367501	True	1.4109203932785004
436	chr19:13080001-13110000	-0.3823997317325956	False
437	chr19:13110001-13140000	0.6648300971283428	False
438	chr19:13140001-13170000	0.8902102621245102	False
439	chr19:13170001-13200000	0.33723242681106824	False
440	chr19:13200001-13230000	-0.14285199509820634	False
441	chr19:13230001-13260000	-0.4684016547801935	False	0.5561418818599391
442	chr19:13260001-13290000	-0.26972764979849534	False
443	chr19:13290001-13320000	0.08774022707974552	False
444	chr19:13320001-13350000	0.07280293457328327	False
445	chr19:13350001-13380000	-0.3237329692946988	False
446	chr19:13380001-13410000	-0.6635863882175141	True	0.7538553029885231
447	chr19:13410001-13440000	-0.4182274168991565	False
448	chr19:13440001-13470000	-0.1950913442445758	False
449	chr19:13470001-13500000	-0.08412202972944358	False
450	chr19:13500001-13530000	-0.05648658613185501	False
451	chr19:13530001-13560000	0.033157712153343184	False
452	chr19:13560001-13590000	0.020851736623002357	False	0.012305975530340827
453	chr19:13590001-13620000	0.07520381833044705	False
454	chr19:13620001-13650000	-0.05528134916458689	False
455	chr19:13650001-13680000	-0.2985284663684316	False
456	chr19:13680001-13710000	-0.5764336200465643	False	0.6516374383770114
457	chr19:13710001-13740000	-0.3761239010111967	False
458	chr19:13740001-13770000	0.09026891477100893	False
459	chr19:13770001-13800000	0.08770868946437373	False
460	chr19:13800001-13830000	-0.4858305862509477	False
461	chr19:13830001-13860000	-1.0023612000914168	True	1.3588658862990233
462	chr19:13860001-13890000	-0.6745799708921659	False
463	chr19:13890001-13920000	-0.15531147311661947	False
464	chr19:13920001-13950000	-0.15645968706437582	False
465	chr19:13950001-13980000	-0.6743691314899998	False
466	chr19:13980001-14010000	-0.7482657680128719	False	0.5929542948962525
467	chr19:14010001-14040000	-0.24202435001262687	False
468	chr19:14040001-14070000	0.14677517035075804	False
469	chr19:14070001-14100000	0.2511481664529181	False
470	chr19:14100001-14130000	0.20729629112249634	False
471	chr19:14130001-14160000	-0.03346600235379402	False
472	chr19:14160001-14190000	-0.2883538440800398	False
473	chr19:14190001-14220000	-0.300525506136213	False
474	chr19:14220001-14250000	-0.36537901415418583	False	0.616527180607104
475	chr19:14250001-14280000	-0.3411310276561535	False
476	chr19:14280001-14310000	-0.25509215947192526	False
477	chr19:14310001-14340000	0.006661024839572428	False
478	chr19:14340001-14370000	0.2717691287105265	False
479	chr19:14370001-14400000	0.3565046862076065	False
480	chr19:14400001-14430000	0.06778352349360552	False
481	chr19:14430001-14460000	-0.2963376477582176	False
482	chr19:14460001-14490000	-0.47978573340951775	False
483	chr19:14490001-14520000	-0.504833309556521	False	0.15726829072483334
484	chr19:14520001-14550000	-0.3475650188316876	False
485	chr19:14550001-14580000	-0.4145420950056333	False
486	chr19:14580001-14610000	-0.5607300815728054	False
487	chr19:14610001-14640000	-0.9835824447345134	False
488	chr19:14640001-14670000	-1.1761077111434757	False
489	chr19:14670001-14700000	-1.2063744034144384	True	1.3266928622649408
490	chr19:14700001-14730000	-0.597481672706458	False
491	chr19:14730001-14760000	-0.14613374960135853	False
492	chr19:14760001-14790000	-0.23153274093327572	False
493	chr19:14790001-14820000	-0.37201186508301193	False	0.2258781154816534
494	chr19:14820001-14850000	-0.30470310120229027	False
495	chr19:14850001-14880000	-0.2442579084985335	False
496	chr19:14880001-14910000	-0.14167182224191463	False
497	chr19:14910001-14940000	-0.025815005582619364	False
498	chr19:14940001-14970000	0.06289165486317781	False
499	chr19:14970001-15000000	0.08797893140281193	False
500	chr19:15000001-15030000	0.11909423010011029	False
501	chr19:15030001-15060000	0.1203184588505025	False
502	chr19:15060001-15090000	0.0387815276143162	False
503	chr19:15090001-15120000	-0.07638937048518275	False
504	chr19:15120001-15150000	-0.3274152576164648	False
505	chr19:15150001-15180000	-0.9534502899954787	False
506	chr19:15180001-15210000	-1.2786302073976203	True	2.1688404695221304
507	chr19:15210001-15240000	-0.6176220661691875	False
508	chr19:15240001-15270000	-0.2510828612765868	False
509	chr19:15270001-15300000	-0.18384252771823698	False
510	chr19:15300001-15330000	-0.006533210571112728	False
511	chr19:15330001-15360000	-0.0513665287140433	False
512	chr19:15360001-15390000	-0.08605570508493236	False	0.07952249451381964
513	chr19:15390001-15420000	0.18032309034817554	False
514	chr19:15420001-15450000	0.18332020151002335	False
515	chr19:15450001-15480000	-0.2707914585722209	False
516	chr19:15480001-15510000	-0.34750104274551863	False
517	chr19:15510001-15540000	-0.5598656942022976	False
518	chr19:15540001-15570000	-0.714252441230216	True	0.8975726427402394
519	chr19:15570001-15600000	-0.4946004421126243	False
520	chr19:15600001-15630000	-0.08312414400282718	False
521	chr19:15630001-15660000	-0.14545593732095866	False
522	chr19:15660001-15690000	-0.493641019893814	False	0.4105168758909868
523	chr19:15690001-15720000	-0.49227225660521723	False
524	chr19:15720001-15750000	-0.26129315121477176	False
525	chr19:15750001-15780000	0.1300869440929433	False
526	chr19:15780001-15810000	0.2934282099852248	False
527	chr19:15810001-15840000	0.3967222102914199	False
528	chr19:15840001-15870000	0.41263805090639416	False
529	chr19:15870001-15900000	0.18125476436283966	False
530	chr19:15900001-15930000	0.03920405880913626	False	0.17586643289215903
531	chr19:15930001-15960000	0.042377135480927426	False
532	chr19:15960001-15990000	0.117396014998573	False
533	chr19:15990001-16020000	0.19276385831051182	False
534	chr19:16020001-16050000	0.2150704917012953	False
535	chr19:16050001-16080000	-0.02523768896091701	False
536	chr19:16080001-16110000	-0.47421892792829223	False
537	chr19:16110001-16140000	-0.9505538850798306	True	1.3631919359862248
538	chr19:16140001-16170000	-0.7989371845369191	False
539	chr19:16170001-16200000	-0.41511858729380413	False
540	chr19:16200001-16230000	-0.1872040826304769	False
541	chr19:16230001-16260000	-0.2682416556584286	False
542	chr19:16260001-16290000	-0.4624030451397067	False
543	chr19:16290001-16320000	-0.8281624609110629	False	0.6409583782805861
544	chr19:16320001-16350000	-0.6850348573201431	False
545	chr19:16350001-16380000	-0.14691444455315295	False
546	chr19:16380001-16410000	0.2817634259106929	False
547	chr19:16410001-16440000	0.4316448897613735	False
548	chr19:16440001-16470000	0.07731944020880906	False
549	chr19:16470001-16500000	-0.07045822207590285	False
550	chr19:16500001-16530000	-0.25433024307649305	False
551	chr19:16530001-16560000	-0.28288366597921355	False	0.41495690109850825
552	chr19:16560001-16590000	-0.07357071875670987	False
553	chr19:16590001-16620000	-0.04154279472054747	False
554	chr19:16620001-16650000	-0.1459311990038839	False
555	chr19:16650001-16680000	-0.1742943707193766	False	0.1327515759988291
556	chr19:16680001-16710000	0.13207323511929467	False
557	chr19:16710001-16740000	-0.06854840518351964	False
558	chr19:16740001-16770000	-0.7704794251868343	False
559	chr19:16770001-16800000	-0.9250303922706866	True	1.0716756307704793
560	chr19:16800001-16830000	-0.7224491058462554	False
561	chr19:16830001-16860000	-0.48927401094879536	False
562	chr19:16860001-16890000	-0.40551997256329075	False
563	chr19:16890001-16920000	-0.3743467333534076	False
564	chr19:16920001-16950000	-0.10811670029945679	False
565	chr19:16950001-16980000	-0.02725181851127381	False
566	chr19:16980001-17010000	-0.1239575350482866	False
567	chr19:17010001-17040000	-0.15958006847492653	False	0.13232824996365272
568	chr19:17040001-17070000	0.062096965315511614	False
569	chr19:17070001-17100000	0.14664523849979264	False
570	chr19:17100001-17130000	-0.20808130831917987	False
571	chr19:17130001-17160000	-0.9143189888477729	False
572	chr19:17160001-17190000	-1.2341124203692773	True	1.6657573101306506
573	chr19:17190001-17220000	-0.4646957330659015	False
574	chr19:17220001-17250000	0.020760668326559862	False
575	chr19:17250001-17280000	0.014630546601638083	False
576	chr19:17280001-17310000	-0.03839702108401782	False	0.03872050876904127
577	chr19:17310001-17340000	0.00032348768502345497	False
578	chr19:17340001-17370000	-0.10767250102596844	False
579	chr19:17370001-17400000	-0.39291588312460024	False
580	chr19:17400001-17430000	-0.5075460636489875	False	0.5283067319755473
581	chr19:17430001-17460000	-0.12481594930466504	False
582	chr19:17460001-17490000	-0.03550498014089712	False
583	chr19:17490001-17520000	-0.03851417937996921	False
584	chr19:17520001-17550000	-0.3765209880008688	False
585	chr19:17550001-17580000	-0.4777177460949151	False	0.44221276595401793
586	chr19:17580001-17610000	-0.3920424208979322	False
587	chr19:17610001-17640000	-0.16830486992197496	False
588	chr19:17640001-17670000	-0.24565175344720935	False
589	chr19:17670001-17700000	-0.4076999952368708	False	0.23939512531489582
590	chr19:17700001-17730000	-0.13627601321959767	False
591	chr19:17730001-17760000	0.18630113908952847	False
592	chr19:17760001-17790000	0.3256789913748449	False
593	chr19:17790001-17820000	0.24555219664749542	False
594	chr19:17820001-17850000	0.13096501422422735	False
595	chr19:17850001-17880000	-0.01889237168524851	False
596	chr19:17880001-17910000	-0.1277996066585346	False
597	chr19:17910001-17940000	-0.22142864283649083	False
598	chr19:17940001-17970000	-0.3928217494774142	False	0.592190899875364
599	chr19:17970001-18000000	-0.30705121347059955	False
600	chr19:18000001-18030000	-0.10823268392480646	False
601	chr19:18030001-18060000	0.19936915039794972	False
602	chr19:18060001-18090000	0.03795976267852635	False	0.013996784387192956
603	chr19:18090001-18120000	0.051956547065719304	False
604	chr19:18120001-18150000	-0.04767341565539691	False	0.11738411973269847
605	chr19:18150001-18180000	0.06971070407730155	False
606	chr19:18180001-18210000	-0.2715096960185914	False	0.17685063779105886
607	chr19:18210001-18240000	-0.1262214476048184	False
608	chr19:18240001-18270000	-0.14783608847442772	False
609	chr19:18270001-18300000	-0.17664110675245967	False	0.050419659147641266
610	chr19:18300001-18330000	-0.0946590582275325	False
611	chr19:18330001-18360000	-0.24099331366193158	False
612	chr19:18360001-18390000	-0.8076704288901868	True	1.1333494202650316
613	chr19:18390001-18420000	-0.3629772091397141	False
614	chr19:18420001-18450000	-0.19017486236112977	False
615	chr19:18450001-18480000	0.19236242489120775	False
616	chr19:18480001-18510000	0.20173819896089068	False
617	chr19:18510001-18540000	-0.14868734914254422	False
618	chr19:18540001-18570000	-0.45765078204756915	False	0.6593889810084599
619	chr19:18570001-18600000	0.08320102811443429	False
620	chr19:18600001-18630000	0.30218059537512243	False
621	chr19:18630001-18660000	0.01913792265552981	False
622	chr19:18660001-18690000	-0.30932108899639355	False
623	chr19:18690001-18720000	-0.34894710355971853	False	0.6511276989348409
624	chr19:18720001-18750000	-0.1085875387149619	False
625	chr19:18750001-18780000	0.04986333123584805	False
626	chr19:18780001-18810000	0.10685832532534464	False
627	chr19:18810001-18840000	0.3247309279217396	False
628	chr19:18840001-18870000	0.5444468899134256	False
629	chr19:18870001-18900000	0.5552459721256051	False
630	chr19:18900001-18930000	0.3414897807062404	False
631	chr19:18930001-18960000	0.10910077671493075	False
632	chr19:18960001-18990000	-0.08529167420030688	False	0.15734897168660952
633	chr19:18990001-19020000	0.03422252333081144	False
634	chr19:19020001-19050000	0.07205729748630264	False
635	chr19:19050001-19080000	0.030655767857410605	False
636	chr19:19080001-19110000	-0.2994632845661329	False
637	chr19:19110001-19140000	-0.6165918656406606	True	1.1718378377662657
638	chr19:19140001-19170000	-0.5328695558539471	False
639	chr19:19170001-19200000	-0.06749441791679134	False
640	chr19:19200001-19230000	0.008454830162521725	False
641	chr19:19230001-19260000	-0.16399277940452833	False
642	chr19:19260001-19290000	-0.27196399744031097	False	0.2804188276028327
643	chr19:19290001-19320000	-0.21623505335878607	False
644	chr19:19320001-19350000	0.10001907643279812	False
645	chr19:19350001-19380000	0.27894073162080546	False
646	chr19:19380001-19410000	0.11590175723273596	False
647	chr19:19410001-19440000	-0.28580351347341204	False
648	chr19:19440001-19470000	-0.4486731043569376	True	0.7276138359777431
649	chr19:19470001-19500000	-0.3820930185061944	False
650	chr19:19500001-19530000	0.11340045150179155	False
651	chr19:19530001-19560000	0.4885150036230997	False
652	chr19:19560001-19590000	0.21282767844942638	False
653	chr19:19590001-19620000	-0.4851662794598065	True	0.9736812830829062
654	chr19:19620001-19650000	-0.44934263875473834	False
655	chr19:19650001-19680000	0.16410014328622152	False
656	chr19:19680001-19710000	0.5823236005594357	False
657	chr19:19710001-19740000	0.22576483435775446	False
658	chr19:19740001-19770000	-0.6690374708752702	False
659	chr19:19770001-19800000	-1.0216121213069111	True	1.6039357218663468
660	chr19:19800001-19830000	-0.6637035700836719	False
661	chr19:19830001-19860000	-0.16450362219474984	False
662	chr19:19860001-19890000	-0.06983563230461023	False
663	chr19:19890001-19920000	0.020574266210904132	False
664	chr19:19920001-19950000	0.09621272384679122	False
665	chr19:19950001-19980000	0.13893588697457693	False
666	chr19:19980001-20010000	0.11391622645635102	False
667	chr19:20010001-20040000	-0.053473235437510896	False	0.06947919613132468
668	chr19:20040001-20070000	-0.04666336613545907	False
669	chr19:20070001-20100000	0.016005960693813784	False
670	chr19:20100001-20130000	-0.07292961072009373	False
671	chr19:20130001-20160000	-0.1688961593275259	False	0.3078320463021028
672	chr19:20160001-20190000	-0.04010170038350003	False
673	chr19:20190001-20220000	0.1552607773302137	False
674	chr19:20220001-20250000	0.32687025199426223	False
675	chr19:20250001-20280000	0.3644815007518957	False
676	chr19:20280001-20310000	0.2499923785004451	False
677	chr19:20310001-20340000	0.015272815088881106	False
678	chr19:20340001-20370000	-0.11275227786914091	False	0.47723377862103666
679	chr19:20370001-20400000	0.28298129350441736	False
680	chr19:20400001-20430000	0.4918135687107465	False
681	chr19:20430001-20460000	0.7435682046070804	False
682	chr19:20460001-20490000	2.48034753818665	False
683	chr19:20490001-20520000	3.514225723926047	False
684	chr19:20520001-20550000	4.157578077321872	False
685	chr19:20550001-20580000	8.952975974933658	False
686	chr19:20580001-20610000	8.955142787554239	False
687	chr19:20610001-20640000	8.92391568904888	False
688	chr19:20640001-20670000	0.26847951416109334	False
689	chr19:20670001-20700000	0.04943508529845069	False	0.2909154807365176
690	chr19:20700001-20730000	0.08190766601081194	False
691	chr19:20730001-20760000	0.11378689481624522	False
692	chr19:20760001-20790000	0.2383746281651942	False
693	chr19:20790001-20820000	0.34035056603496827	False
694	chr19:20820001-20850000	0.23396701690939098	False
695	chr19:20850001-20880000	0.15482662266085295	False
696	chr19:20880001-20910000	0.006144328739820135	False
697	chr19:20910001-20940000	-0.041698691279559955	False	0.46891295793093796
698	chr19:20940001-20970000	-0.03730531147393314	False
699	chr19:20970001-21000000	0.0601207819448545	False
700	chr19:21000001-21030000	0.2081141121226585	False
701	chr19:21030001-21060000	0.3310828194306425	False
702	chr19:21060001-21090000	0.427214266651378	False
703	chr19:21090001-21120000	0.2319353503805604	False
704	chr19:21120001-21150000	0.23004025197219857	False
705	chr19:21150001-21180000	-0.05273230375860618	False
706	chr19:21180001-21210000	-0.1019279166921594	False
707	chr19:21210001-21240000	-0.16776147654489595	False	0.4280547149160202
708	chr19:21240001-21270000	0.04117540777856007	False
709	chr19:21270001-21300000	0.08475307980001953	False
710	chr19:21300001-21330000	0.020666041903656042	False
711	chr19:21330001-21360000	-0.11100428268567684	False	0.19575736248569636
712	chr19:21360001-21390000	-0.009481358543777489	False
713	chr19:21390001-21420000	0.18881386027084954	False
714	chr19:21420001-21450000	0.2602932383711242	False
715	chr19:21450001-21480000	0.0325337212257446	False
716	chr19:21480001-21510000	-0.07651692789172684	False	0.27062316845958867
717	chr19:21510001-21540000	0.15427801939606176	False
718	chr19:21540001-21570000	0.1756629428191642	False
719	chr19:21570001-21600000	0.14060606853390395	False
720	chr19:21600001-21630000	0.11902811972856117	False	0.056634823090603026
721	chr19:21630001-21660000	0.19410624056786185	False
722	chr19:21660001-21690000	0.16673731338766642	False
723	chr19:21690001-21720000	-0.018428545055215875	False
724	chr19:21720001-21750000	-0.3298370306158833	True	1.1772808123614293
725	chr19:21750001-21780000	-0.29272565716634374	False
726	chr19:21780001-21810000	0.13195681526652825	False
727	chr19:21810001-21840000	0.285429487444444	False
728	chr19:21840001-21870000	0.3985468052096463	False
729	chr19:21870001-21900000	0.20703854606830827	False
730	chr19:21900001-21930000	0.15355672790209293	False
731	chr19:21930001-21960000	0.07501995694174819	False	0.010961940856078115
732	chr19:21960001-21990000	0.0859818977978263	False
733	chr19:21990001-22020000	-0.051560977097666515	False
734	chr19:22020001-22050000	-0.18484466178605993	False	0.5833914669957062
735	chr19:22050001-22080000	0.0036767917657576383	False
736	chr19:22080001-22110000	0.36774310190647574	False
737	chr19:22110001-22140000	0.46629931010928827	False
738	chr19:22140001-22170000	0.6407802152462778	False
739	chr19:22170001-22200000	0.5889697113394737	False
740	chr19:22200001-22230000	0.5680535762347255	False
741	chr19:22230001-22260000	0.5167505703409192	False	0.003971831480741095
742	chr19:22260001-22290000	0.5207224018216603	False
743	chr19:22290001-22320000	0.4664340625214462	False	0.0007122600830256065
744	chr19:22320001-22350000	0.4671463226044718	False
745	chr19:22350001-22380000	0.35845825627120964	False
746	chr19:22380001-22410000	0.25438111353364706	False
747	chr19:22410001-22440000	0.21370250775660954	False	0.31462505614325925
748	chr19:22440001-22470000	0.28703688270900757	False
749	chr19:22470001-22500000	0.2654222352201356	False	0.021614647488871985
750	chr19:22500001-22530000	0.4056850676424129	False
751	chr19:22530001-22560000	0.48191029212197234	False
752	chr19:22560001-22590000	0.5240166325677287	False
753	chr19:22590001-22620000	0.5283275638998688	False
754	chr19:22620001-22650000	0.46022519557941616	False
755	chr19:22650001-22680000	0.44912411080960646	False
756	chr19:22680001-22710000	0.4231676363599585	False	0.013780647554068826
757	chr19:22710001-22740000	0.43694828391402735	False
758	chr19:22740001-22770000	0.4229594325880518	False
759	chr19:22770001-22800000	0.3560782133469746	False	0.15315257390938014
760	chr19:22800001-22830000	0.38275345253920523	False
761	chr19:22830001-22860000	0.44700985707429136	False
762	chr19:22860001-22890000	0.5092307872563547	False
763	chr19:22890001-22920000	0.5079433847853506	False
764	chr19:22920001-22950000	0.43243489612446273	False
765	chr19:22950001-22980000	0.14399817958163139	False	0.4967820356646464
766	chr19:22980001-23010000	0.22494671525207266	False
767	chr19:23010001-23040000	0.2886510963737112	False
768	chr19:23040001-23070000	0.5883705652938684	False
769	chr19:23070001-23100000	0.8196446498905205	False
770	chr19:23100001-23130000	0.8474437817455461	False
771	chr19:23130001-23160000	0.789846608517869	False
772	chr19:23160001-23190000	0.5276023036063393	False
773	chr19:23190001-23220000	0.0991267576878071	False
774	chr19:23220001-23250000	-0.33626915399730856	True	1.0184663960737177
775	chr19:23250001-23280000	-0.2695419056404829	False
776	chr19:23280001-23310000	0.04882359127847267	False
777	chr19:23310001-23340000	0.3171742733430042	False
778	chr19:23340001-23370000	0.4747740641290403	False
779	chr19:23370001-23400000	0.2601937821232791	False
780	chr19:23400001-23430000	-0.06306188906852908	False
781	chr19:23430001-23460000	-0.14060543224885386	False	0.6153794963778941
782	chr19:23460001-23490000	0.1154456909858552	False
783	chr19:23490001-23520000	0.24140562961140705	False
784	chr19:23520001-23550000	0.30007373187444536	False
785	chr19:23550001-23580000	0.20318854691792934	False
786	chr19:23580001-23610000	-0.01342467256618693	False	0.31349840444063226
787	chr19:23610001-23640000	0.12797500317057206	False
788	chr19:23640001-23670000	0.436878382702255	False
789	chr19:23670001-23700000	0.6680074236624303	False
790	chr19:23700001-23730000	0.6821972420764091	False
791	chr19:23730001-23760000	0.6197025138920436	False
792	chr19:23760001-23790000	0.41093638020979834	False
793	chr19:23790001-23820000	0.3138786713300065	False
794	chr19:23820001-23850000	0.3069399783473665	False
795	chr19:23850001-23880000	0.30486386192429654	False
796	chr19:23880001-23910000	0.30243312126020855	False	0.3498879448977598
797	chr19:23910001-23940000	0.3461308212515305	False
798	chr19:23940001-23970000	0.497806751997403	False
799	chr19:23970001-24000000	0.5641022677652998	False
800	chr19:24000001-24030000	0.5302711388944285	False	0.03383112887087136
801	chr19:24030001-24060000	0.5424760518157137	False
802	chr19:24060001-24090000	0.6523210661579684	False
803	chr19:24090001-24120000	0.6081217994616093	False
804	chr19:24120001-24150000	0.4786580523327745	False
805	chr19:24150001-24180000	0.2957790055793646	False
806	chr19:24180001-24210000	-0.10461764072339338	False
807	chr19:24210001-24240000	-0.3555884669815324	True	1.9074309269879368
808	chr19:24240001-24270000	-0.10205401322971541	False
809	chr19:24270001-24300000	0.25844009589260386	False
810	chr19:24300001-24330000	0.31662565618588073	False
811	chr19:24330001-24360000	0.4762978068103058	False
812	chr19:24360001-24390000	0.7829139307123627	False
813	chr19:24390001-24420000	1.2151200526548354	False
814	chr19:24420001-24450000	1.5518424600064045	False
815	chr19:24450001-24480000	1.4242253070997968	False
816	chr19:24480001-24510000	1.283118986409891	False
817	chr19:24510001-24540000	0.7801691782217628	False	0.37163113544423365
818	chr19:24540001-24570000	1.1518003136659964	False
819	chr19:24570001-24600000	1.3077963136529587	False
820	chr19:24600001-24630000	1.7077737600010583	False
821	chr19:24630001-24660000		False
822	chr19:24660001-24690000		False
823	chr19:24690001-24720000		False
824	chr19:24720001-24750000		False
825	chr19:24750001-24780000		False
826	chr19:24780001-24810000		False
827	chr19:24810001-24840000		False
828	chr19:24840001-24870000		False
829	chr19:24870001-24900000		False
830	chr19:24900001-24930000		False
831	chr19:24930001-24960000		False
832	chr19:24960001-24990000		False
833	chr19:24990001-25020000		False
834	chr19:25020001-25050000		False
835	chr19:25050001-25080000		False
836	chr19:25080001-25110000		False
837	chr19:25110001-25140000		False
838	chr19:25140001-25170000		False
839	chr19:25170001-25200000		False
840	chr19:25200001-25230000		False
841	chr19:25230001-25260000		False
842	chr19:25260001-25290000		False
843	chr19:25290001-25320000		False
844	chr19:25320001-25350000		False
845	chr19:25350001-25380000		False
846	chr19:25380001-25410000		False
847	chr19:25410001-25440000		False
848	chr19:25440001-25470000		False
849	chr19:25470001-25500000		False
850	chr19:25500001-25530000		False
851	chr19:25530001-25560000		False
852	chr19:25560001-25590000		False
853	chr19:25590001-25620000		False
854	chr19:25620001-25650000		False
855	chr19:25650001-25680000		False
856	chr19:25680001-25710000		False
857	chr19:25710001-25740000		False
858	chr19:25740001-25770000		False
859	chr19:25770001-25800000		False
860	chr19:25800001-25830000		False
861	chr19:25830001-25860000		False
862	chr19:25860001-25890000		False
863	chr19:25890001-25920000		False
864	chr19:25920001-25950000		False
865	chr19:25950001-25980000		False
866	chr19:25980001-26010000		False
867	chr19:26010001-26040000		False
868	chr19:26040001-26070000		False
869	chr19:26070001-26100000		False
870	chr19:26100001-26130000		False
871	chr19:26130001-26160000		False
872	chr19:26160001-26190000		False
873	chr19:26190001-26220000		False
874	chr19:26220001-26250000		False
875	chr19:26250001-26280000		False
876	chr19:26280001-26310000		False
877	chr19:26310001-26340000		False
878	chr19:26340001-26370000		False
879	chr19:26370001-26400000		False
880	chr19:26400001-26430000		False
881	chr19:26430001-26460000		False
882	chr19:26460001-26490000		False
883	chr19:26490001-26520000		False
884	chr19:26520001-26550000		False
885	chr19:26550001-26580000		False
886	chr19:26580001-26610000		False
887	chr19:26610001-26640000		False
888	chr19:26640001-26670000		False
889	chr19:26670001-26700000		False
890	chr19:26700001-26730000		False
891	chr19:26730001-26760000		False
892	chr19:26760001-26790000		False
893	chr19:26790001-26820000		False
894	chr19:26820001-26850000		False
895	chr19:26850001-26880000		False
896	chr19:26880001-26910000		False
897	chr19:26910001-26940000		False
898	chr19:26940001-26970000		False
899	chr19:26970001-27000000		False
900	chr19:27000001-27030000		False
901	chr19:27030001-27060000		False
902	chr19:27060001-27090000		False
903	chr19:27090001-27120000		False
904	chr19:27120001-27150000		False
905	chr19:27150001-27180000		False
906	chr19:27180001-27210000		False
907	chr19:27210001-27240000		False
908	chr19:27240001-27270000		False
909	chr19:27270001-27300000		False
910	chr19:27300001-27330000		False
911	chr19:27330001-27360000		False
912	chr19:27360001-27390000		False
913	chr19:27390001-27420000		False
914	chr19:27420001-27450000		False
915	chr19:27450001-27480000		False
916	chr19:27480001-27510000		False
917	chr19:27510001-27540000		False
918	chr19:27540001-27570000		False
919	chr19:27570001-27600000		False
920	chr19:27600001-27630000		False
921	chr19:27630001-27660000		False
922	chr19:27660001-27690000		False
923	chr19:27690001-27720000		False
924	chr19:27720001-27750000	-7.190129807527948	False
925	chr19:27750001-27780000	-1.000339334965695	False
926	chr19:27780001-27810000	-0.9374634062267435	False
927	chr19:27810001-27840000	-0.9512091738094005	True	3.0389837049269564
928	chr19:27840001-27870000	-0.8962706322472629	False
929	chr19:27870001-27900000	-0.7178107121406563	False
930	chr19:27900001-27930000	-0.15040657373997918	False
931	chr19:27930001-27960000	0.6800697775145903	False
932	chr19:27960001-27990000	1.5959924675640598	False
933	chr19:27990001-28020000	1.8933591720019392	False
934	chr19:28020001-28050000	1.9500946577152272	False
935	chr19:28050001-28080000	2.0877745311175557	False
936	chr19:28080001-28110000	1.9398507226124286	False
937	chr19:28110001-28140000	1.6552875165563872	False
938	chr19:28140001-28170000	1.5728909460098166	False
939	chr19:28170001-28200000	1.5578768790295436	False
940	chr19:28200001-28230000	1.2655458805839028	False
941	chr19:28230001-28260000	0.8016896973193766	False
942	chr19:28260001-28290000	0.44380341761654096	False
943	chr19:28290001-28320000	0.2096112380577198	False
944	chr19:28320001-28350000	0.1901296818320672	False	0.46232390235608795
945	chr19:28350001-28380000	0.5488611094221331	False
946	chr19:28380001-28410000	0.6090551383673617	False
947	chr19:28410001-28440000	0.5462210688553643	False	0.06283406951199744
948	chr19:28440001-28470000	0.6524535841881551	False
949	chr19:28470001-28500000	0.6147868255813598	False
950	chr19:28500001-28530000	0.46023503909454944	False
951	chr19:28530001-28560000	0.3979182419516192	False	0.19596508672455004
952	chr19:28560001-28590000	0.4505008474550349	False
953	chr19:28590001-28620000	0.5706631877952966	False
954	chr19:28620001-28650000	0.5606465191189891	False	0.01001666867630746
955	chr19:28650001-28680000	0.5938833286761692	False
956	chr19:28680001-28710000	0.5496914865089013	False
957	chr19:28710001-28740000	0.5369204095545914	False
958	chr19:28740001-28770000	0.5249525919089133	False	0.02625981688123158
959	chr19:28770001-28800000	0.5512124087901449	False
960	chr19:28800001-28830000	0.4162722431770441	False
961	chr19:28830001-28860000	0.3292892116703229	False
962	chr19:28860001-28890000	0.2970002480694266	False
963	chr19:28890001-28920000	0.26118929099860705	False	0.38205675813093537
964	chr19:28920001-28950000	0.2970584488063276	False
965	chr19:28950001-28980000	0.2942439315774133	False	0.002814517228914293
966	chr19:28980001-29010000	0.4709923728652716	False
967	chr19:29010001-29040000	0.6200953128252518	False
968	chr19:29040001-29070000	0.6432460491295424	False
969	chr19:29070001-29100000	0.5264078365175842	False
970	chr19:29100001-29130000	0.42216835625310284	False
971	chr19:29130001-29160000	0.33700698298869086	False
972	chr19:29160001-29190000	0.3065562084796728	False
973	chr19:29190001-29220000	0.10548873887612503	False	0.41783941258468377
974	chr19:29220001-29250000	0.21184149421449383	False
975	chr19:29250001-29280000	0.3670292925089474	False
976	chr19:29280001-29310000	0.5233281514608088	False
977	chr19:29310001-29340000	0.16250777815403955	False
978	chr19:29340001-29370000	-0.2759755071601347	False
979	chr19:29370001-29400000	-0.36874067205185257	True	0.9533475536142612
980	chr19:29400001-29430000	-0.11884229091109304	False
981	chr19:29430001-29460000	-0.04998325335492869	False
982	chr19:29460001-29490000	-0.17607954940405204	False	0.12609629604912337
983	chr19:29490001-29520000	-0.028349707914552713	False
984	chr19:29520001-29550000	0.11723825472301595	False
985	chr19:29550001-29580000	0.35876883569328427	False
986	chr19:29580001-29610000	0.31716063408433104	False
987	chr19:29610001-29640000	0.25899166671817275	False
988	chr19:29640001-29670000	0.1038963827540428	False
989	chr19:29670001-29700000	0.0018424847751461891	False
990	chr19:29700001-29730000	-0.12634303414602704	False
991	chr19:29730001-29760000	-0.20331227722624035	False	0.5620811129195247
992	chr19:29760001-29790000	-0.004712150028380499	False
993	chr19:29790001-29820000	0.19852473998595568	False
994	chr19:29820001-29850000	0.40908539275846795	False
995	chr19:29850001-29880000	0.470392851148297	False
996	chr19:29880001-29910000	0.5846068815624086	False
997	chr19:29910001-29940000	0.5308594650386997	False
998	chr19:29940001-29970000	0.5202681058725516	False
999	chr19:29970001-30000000	0.3423489918606051	False
1000	chr19:30000001-30030000	0.14557540497926902	False
1001	chr19:30030001-30060000	-0.11523309985787804	False
1002	chr19:30060001-30090000	-0.43507850713705226	False
1003	chr19:30090001-30120000	-0.46673131689908337	False	0.5161090308081099
1004	chr19:30120001-30150000	-0.034404629800581794	False
1005	chr19:30150001-30180000	0.04937771390902656	False
1006	chr19:30180001-30210000	-0.49296351885467304	False
1007	chr19:30210001-30240000	-0.7167303634260245	True	1.1774109762815541
1008	chr19:30240001-30270000	-0.3910379712950864	False
1009	chr19:30270001-30300000	0.005227449326464286	False
1010	chr19:30300001-30330000	0.13259131402756302	False
1011	chr19:30330001-30360000	-0.03979836689952632	False
1012	chr19:30360001-30390000	-0.19426510342387282	False
1013	chr19:30390001-30420000	-0.19829256544812116	False	0.3308838794756842
1014	chr19:30420001-30450000	-0.03952074911288018	False
1015	chr19:30450001-30480000	0.26435477482585795	False
1016	chr19:30480001-30510000	0.2254211494986317	False
1017	chr19:30510001-30540000	-0.11538369673436494	False
1018	chr19:30540001-30570000	-0.2046738301288567	False	0.46902860495471466
1019	chr19:30570001-30600000	0.15977274260216678	False
1020	chr19:30600001-30630000	0.3775109458941401	False
1021	chr19:30630001-30660000	0.45874180243340623	False
1022	chr19:30660001-30690000	0.306465272896932	False
1023	chr19:30690001-30720000	0.13765334787503097	False	0.32108845455837526
1024	chr19:30720001-30750000	0.2202718153404783	False
1025	chr19:30750001-30780000	0.3381502161781562	False
1026	chr19:30780001-30810000	0.4606806128555296	False
1027	chr19:30810001-30840000	0.39857385223644987	False
1028	chr19:30840001-30870000	0.3226125700968667	False	0.10992409332319308
1029	chr19:30870001-30900000	0.3404448857459829	False
1030	chr19:30900001-30930000	0.36311694646419496	False
1031	chr19:30930001-30960000	0.4325366634200598	False
1032	chr19:30960001-30990000	0.38125042770292106	False	0.0011270810696771272
1033	chr19:30990001-31020000	0.3823775087725982	False
1034	chr19:31020001-31050000	0.2984739321645671	False
1035	chr19:31050001-31080000	0.2076757345665879	False
1036	chr19:31080001-31110000	-0.07007189221685467	False
1037	chr19:31110001-31140000	-0.5960564548753481	False
1038	chr19:31140001-31170000	-0.7300632813790959	True	1.2635923061359182
1039	chr19:31170001-31200000	-0.37760270890975317	False
1040	chr19:31200001-31230000	-0.04849360360620889	False
1041	chr19:31230001-31260000	0.11006942903021327	False
1042	chr19:31260001-31290000	0.11086560318233313	False
1043	chr19:31290001-31320000	0.1553255979438804	False
1044	chr19:31320001-31350000	0.1807102333236638	False
1045	chr19:31350001-31380000	0.20393875427358416	False
1046	chr19:31380001-31410000	0.22125626623029856	False
1047	chr19:31410001-31440000	0.0569205146302894	False
1048	chr19:31440001-31470000	-0.11516444938477922	False
1049	chr19:31470001-31500000	-0.20073648419822257	False
1050	chr19:31500001-31530000	-0.3294156437575591	False
1051	chr19:31530001-31560000	-0.6479234964678593	True	0.8691797626981579
1052	chr19:31560001-31590000	-0.6419131226030192	False
1053	chr19:31590001-31620000	-0.5563314555797374	False
1054	chr19:31620001-31650000	-0.27785485760758527	False
1055	chr19:31650001-31680000	-0.02986489092460571	False
1056	chr19:31680001-31710000	0.0027247149460837366	False
1057	chr19:31710001-31740000	0.08845227835003952	False
1058	chr19:31740001-31770000	0.19531957001917757	False
1059	chr19:31770001-31800000	0.016802803140615677	False
1060	chr19:31800001-31830000	-0.3843564908919088	False
1061	chr19:31830001-31860000	-0.4524227797065912	False	0.6477423497257688
1062	chr19:31860001-31890000	-0.38600472950866804	False
1063	chr19:31890001-31920000	-0.17601036013587487	False
1064	chr19:31920001-31950000	-0.11830710370575526	False
1065	chr19:31950001-31980000	0.013423660350088809	False
1066	chr19:31980001-32010000	-0.017913242844009133	False
1067	chr19:32010001-32040000	-0.168093684962266	False
1068	chr19:32040001-32070000	-0.3090809034768857	False
1069	chr19:32070001-32100000	-0.3305006035836714	False	0.3439242639337602
1070	chr19:32100001-32130000	-0.2353879059140593	False
1071	chr19:32130001-32160000	-0.05922889942136354	False
1072	chr19:32160001-32190000	0.05865658698522595	False
1073	chr19:32190001-32220000	0.239484389459709	False
1074	chr19:32220001-32250000	0.29153201733594936	False
1075	chr19:32250001-32280000	0.19803324576615916	False	0.0934987715697902
1076	chr19:32280001-32310000	0.3161942231699341	False
1077	chr19:32310001-32340000	0.35350547564316304	False
1078	chr19:32340001-32370000	0.5335290247568223	False
1079	chr19:32370001-32400000	0.4486205930357642	False	0.010861094798357396
1080	chr19:32400001-32430000	0.4594816878341216	False
1081	chr19:32430001-32460000	0.30994265417656075	False
1082	chr19:32460001-32490000	0.2134230510454845	False
1083	chr19:32490001-32520000	0.10487982088943562	False
1084	chr19:32520001-32550000	0.07733524849162747	False	0.1326055149692228
1085	chr19:32550001-32580000	0.15240564554599703	False
1086	chr19:32580001-32610000	0.18404838414894906	False
1087	chr19:32610001-32640000	0.20994076346085028	False
1088	chr19:32640001-32670000	0.06909889521253927	False
1089	chr19:32670001-32700000	-0.14254373305181503	False
1090	chr19:32700001-32730000	-0.2547300491309877	False
1091	chr19:32730001-32760000	-0.31782395772684696	False
1092	chr19:32760001-32790000	-0.4493308099710417	False
1093	chr19:32790001-32820000	-0.7853514596386241	True	2.3976048694580165
1094	chr19:32820001-32850000	-0.49315386995722377	False
1095	chr19:32850001-32880000	-0.17786549313293662	False
1096	chr19:32880001-32910000	-0.016727389577646797	False
1097	chr19:32910001-32940000	-0.14449091872424163	False
1098	chr19:32940001-32970000	-0.15213237727012016	False	0.13540498769247336
1099	chr19:32970001-33000000	0.03980502623551283	False
1100	chr19:33000001-33030000	0.064945710248149	False
1101	chr19:33030001-33060000	-0.375273604891809	False
1102	chr19:33060001-33090000	-0.5910299905090938	False	0.1576019271194109
1103	chr19:33090001-33120000	-0.43342806338968287	False
1104	chr19:33120001-33150000	-0.4347017425633656	False
1105	chr19:33150001-33180000	-0.6703506185004373	True	0.7352963287485863
1106	chr19:33180001-33210000	-0.606337407855418	False
1107	chr19:33210001-33240000	-0.18488361040210605	False
1108	chr19:33240001-33270000	0.11504963276528853	False
1109	chr19:33270001-33300000	0.1593489108707873	False
1110	chr19:33300001-33330000	-0.00980969401216759	False
1111	chr19:33330001-33360000	-0.19516406566810734	False
1112	chr19:33360001-33390000	-0.2940041218300344	False
1113	chr19:33390001-33420000	-0.44429796601132443	False
1114	chr19:33420001-33450000	-0.5877305084258326	False
1115	chr19:33450001-33480000	-0.692678518720471	True	0.8520274295912583
1116	chr19:33480001-33510000	-0.5145664170022402	False
1117	chr19:33510001-33540000	-0.20614204066713468	False
1118	chr19:33540001-33570000	-0.39662091060030513	False
1119	chr19:33570001-33600000	-0.587948896518374	False	0.3818068558512393
1120	chr19:33600001-33630000	-0.4101587601905733	False
1121	chr19:33630001-33660000	-0.08750801423088632	False
1122	chr19:33660001-33690000	0.0013536003083092704	False
1123	chr19:33690001-33720000	-0.06693914705114173	False	0.06829274735945101
1124	chr19:33720001-33750000	0.16653173981255598	False
1125	chr19:33750001-33780000	0.2865763285011291	False
1126	chr19:33780001-33810000	0.23953095280869546	False
1127	chr19:33810001-33840000	0.1737018687351618	False
1128	chr19:33840001-33870000	-0.05777975852198875	False
1129	chr19:33870001-33900000	-0.32535709874948165	False
1130	chr19:33900001-33930000	-0.3704647947734847	False	0.5844339484693535
1131	chr19:33930001-33960000	-0.09382013454980541	False
1132	chr19:33960001-33990000	0.026470276225014022	False
1133	chr19:33990001-34020000	-0.00842055313808804	False
1134	chr19:34020001-34050000	-0.1799565965725594	False	0.20642687279757344
1135	chr19:34050001-34080000	0.05031262992711287	False
1136	chr19:34080001-34110000	0.14371044097669575	False
1137	chr19:34110001-34140000	0.21396915369586877	False
1138	chr19:34140001-34170000	0.15777899121296993	False	0.03525207731557953
1139	chr19:34170001-34200000	0.19303106852854945	False
1140	chr19:34200001-34230000	-0.09274747481287668	False
1141	chr19:34230001-34260000	-0.48133251553528295	False
1142	chr19:34260001-34290000	-0.7205537104312779	True	0.9650706840744017
1143	chr19:34290001-34320000	-0.4256384233420294	False
1144	chr19:34320001-34350000	-0.16324573617054264	False
1145	chr19:34350001-34380000	0.012718451652626287	False
1146	chr19:34380001-34410000	0.10522691864478662	False
1147	chr19:34410001-34440000	0.1698814273699017	False
1148	chr19:34440001-34470000	0.14173959369001957	False
1149	chr19:34470001-34500000	0.06679725337961682	False
1150	chr19:34500001-34530000	-0.033327910278586025	False
1151	chr19:34530001-34560000	-0.10838529802595377	False
1152	chr19:34560001-34590000	-0.21029657563026222	False
1153	chr19:34590001-34620000	-0.46678531601429274	False
1154	chr19:34620001-34650000	-0.6890183491668065	False
1155	chr19:34650001-34680000	-0.6967572867478997	True	0.8666387141178014
1156	chr19:34680001-34710000	-0.5278054001565102	False
1157	chr19:34710001-34740000	-0.2947247203348865	False
1158	chr19:34740001-34770000	0.14676202118162904	False
1159	chr19:34770001-34800000	0.2445169736431237	False
1160	chr19:34800001-34830000	-0.10610974141174065	False
1161	chr19:34830001-34860000	-0.6478732486793173	False
1162	chr19:34860001-34890000	-0.7249107163190325	False	0.4614930279773357
1163	chr19:34890001-34920000	-0.4582151872031133	False
1164	chr19:34920001-34950000	-0.26341768834169677	False
1165	chr19:34950001-34980000	-0.3389307739852773	False
1166	chr19:34980001-35010000	-0.7407776961922711	True	1.0273540246934
1167	chr19:35010001-35040000	-0.5794866781196305	False
1168	chr19:35040001-35070000	-0.04970513640882561	False
1169	chr19:35070001-35100000	0.2361587878929018	False
1170	chr19:35100001-35130000	0.30672208599599826	False
1171	chr19:35130001-35160000	0.40113647995024077	False
1172	chr19:35160001-35190000	0.4086495205574443	False
1173	chr19:35190001-35220000	0.17491730354933316	False
1174	chr19:35220001-35250000	-0.03020525866273286	False
1175	chr19:35250001-35280000	-0.07690617108792681	False	0.28559187899705746
1176	chr19:35280001-35310000	-0.050530713712885665	False
1177	chr19:35310001-35340000	0.12958290431177244	False
1178	chr19:35340001-35370000	0.20868570790913063	False
1179	chr19:35370001-35400000	-0.01675878257309113	False
1180	chr19:35400001-35430000	-0.20491490710317867	False
1181	chr19:35430001-35460000	-0.3401389826718136	False	0.42951545866217616
1182	chr19:35460001-35490000	-0.1362619990030712	False
1183	chr19:35490001-35520000	-0.1385798459539912	False	0.002317846950919994
1184	chr19:35520001-35550000	-0.07642086348115988	False
1185	chr19:35550001-35580000	0.08937647599036258	False
1186	chr19:35580001-35610000	0.07650487578157344	False
1187	chr19:35610001-35640000	-0.262900706254392	False
1188	chr19:35640001-35670000	-0.5463345297688926	True	0.8731766579643477
1189	chr19:35670001-35700000	-0.2997187240728645	False
1190	chr19:35700001-35730000	-0.3831142962763545	False
1191	chr19:35730001-35760000	-0.3866421054849048	False	0.08692338141204031
1192	chr19:35760001-35790000	-0.3015497808967337	False
1193	chr19:35790001-35820000	-0.04302325378573643	False
1194	chr19:35820001-35850000	-0.029688354973814918	False
1195	chr19:35850001-35880000	0.09260435675603079	False
1196	chr19:35880001-35910000	0.3268421281954551	False
1197	chr19:35910001-35940000	0.30727056252286467	False
1198	chr19:35940001-35970000	-0.1164593332454776	False
1199	chr19:35970001-36000000	-0.40595912452691685	False	0.2610918907951796
1200	chr19:36000001-36030000	-0.3447166893573224	False
1201	chr19:36030001-36060000	-0.14486723373173724	False
1202	chr19:36060001-36090000	-0.22611003119046996	False
1203	chr19:36090001-36120000	-0.2785479607802921	False
1204	chr19:36120001-36150000	-0.39512031678839044	False
1205	chr19:36150001-36180000	-0.40445713102396863	False
1206	chr19:36180001-36210000	-0.527487862946463	False	0.5490272798766249
1207	chr19:36210001-36240000	-0.44118359074745156	False
1208	chr19:36240001-36270000	-0.23808498005117748	False
1209	chr19:36270001-36300000	-0.023405350073031565	False
1210	chr19:36300001-36330000	0.02153941693016193	False
1211	chr19:36330001-36360000	-0.11804471694830783	False
1212	chr19:36360001-36390000	-0.2182576059099039	False
1213	chr19:36390001-36420000	-0.3014673404466536	False
1214	chr19:36420001-36450000	-0.38903473710572445	False
1215	chr19:36450001-36480000	-0.406100376142044	False	0.2590050298822611
1216	chr19:36480001-36510000	-0.1687132250050671	False
1217	chr19:36510001-36540000	-0.14709534625978288	False
1218	chr19:36540001-36570000	-0.1655980276242141	False
1219	chr19:36570001-36600000	-0.258234975800405	False
1220	chr19:36600001-36630000	-0.2823398205701752	False
1221	chr19:36630001-36660000	-0.3803733612166379	False
1222	chr19:36660001-36690000	-0.6197987475911793	True	1.0284482681486236
1223	chr19:36690001-36720000	-0.34655902605724814	False
1224	chr19:36720001-36750000	0.7973989215113717	False
1225	chr19:36750001-36780000	1.3075266146099915	False
1226	chr19:36780001-36810000	1.6122534098193926	False
1227	chr19:36810001-36840000	1.2988070117142358	False
1228	chr19:36840001-36870000	0.6309603277076952	False
1229	chr19:36870001-36900000	-0.008355546452455847	False	0.0787545319724071
1230	chr19:36900001-36930000	0.06394768971959709	False
1231	chr19:36930001-36960000	0.07039898551995126	False
1232	chr19:36960001-36990000	-0.014799670503824455	False
1233	chr19:36990001-37020000	-0.019746060692322577	False	0.2986282636639134
1234	chr19:37020001-37050000	0.12360589612374655	False
1235	chr19:37050001-37080000	0.25098078500801374	False
1236	chr19:37080001-37110000	0.2788822029715908	False
1237	chr19:37110001-37140000	0.21520797271989026	False
1238	chr19:37140001-37170000	0.20617019289369123	False	0.05235540580939255
1239	chr19:37170001-37200000	0.2585255987030838	False
1240	chr19:37200001-37230000	0.11918452799140285	False	0.011661961711298532
1241	chr19:37230001-37260000	0.13084648970270138	False
1242	chr19:37260001-37290000	-0.010814609676093977	False	0.19238006794692636
1243	chr19:37290001-37320000	0.17674558662389905	False
1244	chr19:37320001-37350000	0.16409129984618243	False	0.012654286777716628
1245	chr19:37350001-37380000	0.18156545827083237	False
1246	chr19:37380001-37410000	0.031242874311405086	False
1247	chr19:37410001-37440000	-0.06994305925167503	False
1248	chr19:37440001-37470000	-0.1101237924935391	True	1.4986100182802717
1249	chr19:37470001-37500000	0.12667781615536697	False
1250	chr19:37500001-37530000	0.23151025201819764	False
1251	chr19:37530001-37560000	0.20491228625174623	False
1252	chr19:37560001-37590000	0.16180259088491888	False	0.06970766113327875
1253	chr19:37590001-37620000	0.31002516014054365	False
1254	chr19:37620001-37650000	0.2313376578759795	False
1255	chr19:37650001-37680000	0.14160160298956156	False	0.1684235571509821
1256	chr19:37680001-37710000	0.1685495541116858	False
1257	chr19:37710001-37740000	0.5063348289847669	False
1258	chr19:37740001-37770000	1.130534438473059	False
1259	chr19:37770001-37800000	1.3884862257867328	False
1260	chr19:37800001-37830000	0.8338079232719351	False
1261	chr19:37830001-37860000	0.5170708948832943	False
1262	chr19:37860001-37890000	-0.07482985766801856	False	0.34818696439271224
1263	chr19:37890001-37920000	0.25765093850096077	False
1264	chr19:37920001-37950000	0.27335710672469365	False
1265	chr19:37950001-37980000	0.04860446623786863	False	0.18253697470858643
1266	chr19:37980001-38010000	0.12773126333702683	False
1267	chr19:38010001-38040000	0.18008418728465056	False
1268	chr19:38040001-38070000	0.23061589872781468	False
1269	chr19:38070001-38100000	0.16393484550483678	False	0.0666810532229779
1270	chr19:38100001-38130000	0.23114144094645506	False
1271	chr19:38130001-38160000	0.08473957789131295	False
1272	chr19:38160001-38190000	0.05982959212692339	False
1273	chr19:38190001-38220000	-0.021778278439223343	False
1274	chr19:38220001-38250000	-0.03418467323783461	False
1275	chr19:38250001-38280000	-0.14905272853120974	False	0.12368054934640346
1276	chr19:38280001-38310000	-0.025372179184806276	False
1277	chr19:38310001-38340000	-0.20629821245777924	False
1278	chr19:38340001-38370000	-0.6795824753187103	False
1279	chr19:38370001-38400000	-1.0934663669427018	True	5.431536991872479
1280	chr19:38400001-38430000	-0.6702856243446551	False
1281	chr19:38430001-38460000	-0.20652073812522337	False
1282	chr19:38460001-38490000	-0.09701064915793109	False
1283	chr19:38490001-38520000	-0.16705784949082722	False	0.011772167177621112
1284	chr19:38520001-38550000	-0.1552856823132061	False
1285	chr19:38550001-38580000	-0.32762831388899405	False
1286	chr19:38580001-38610000	-0.4243805325473528	False	0.32736988338942175
1287	chr19:38610001-38640000	-0.25261007647148415	False
1288	chr19:38640001-38670000	-0.06924498407419111	False
1289	chr19:38670001-38700000	-0.17036289717328532	False
1290	chr19:38700001-38730000	-0.4742928986502318	False	0.40504791457604067
1291	chr19:38730001-38760000	-0.12237620465964648	False
1292	chr19:38760001-38790000	0.22367055988767512	False
1293	chr19:38790001-38820000	-0.0003870708560497235	False
1294	chr19:38820001-38850000	-0.5442643406620571	False
1295	chr19:38850001-38880000	-0.6988323331618524	False
1296	chr19:38880001-38910000	-0.7723730514887008	True	0.996043611376376
1297	chr19:38910001-38940000	-0.34247581031231644	False
1298	chr19:38940001-38970000	0.032132904567654504	False
1299	chr19:38970001-39000000	0.1579089176986082	False
1300	chr19:39000001-39030000	0.14082994815860508	False
1301	chr19:39030001-39060000	0.10007422449729322	False
1302	chr19:39060001-39090000	-0.19754495582553866	False
1303	chr19:39090001-39120000	-0.7554612598367845	True	0.9133701775353926
1304	chr19:39120001-39150000	-0.5178845059342975	False
1305	chr19:39150001-39180000	0.04921193552678513	False
1306	chr19:39180001-39210000	0.13228935365594738	False
1307	chr19:39210001-39240000	0.003669805573817573	False	0.1286195480821298
1308	chr19:39240001-39270000	0.39441068529179046	False
1309	chr19:39270001-39300000	0.579674292113675	False
1310	chr19:39300001-39330000	0.23921557044720307	False
1311	chr19:39330001-39360000	0.02609985780004058	False
1312	chr19:39360001-39390000	-0.1860964021757546	False
1313	chr19:39390001-39420000	-0.67508163094033	False
1314	chr19:39420001-39450000	-1.0354287901865462	True	1.6151030823002213
1315	chr19:39450001-39480000	-0.7227473188997554	False
1316	chr19:39480001-39510000	-0.4248535975525193	False
1317	chr19:39510001-39540000	-0.35849889233144216	False
1318	chr19:39540001-39570000	-0.4976021940384258	False
1319	chr19:39570001-39600000	-0.5127878256503644	False	0.15428893331892224
1320	chr19:39600001-39630000	-0.12355785658419043	False
1321	chr19:39630001-39660000	0.09008311805713547	False
1322	chr19:39660001-39690000	0.09828879004097549	False
1323	chr19:39690001-39720000	-0.04716748747402018	False	0.14545627751499568
1324	chr19:39720001-39750000	0.24140896671769263	False
1325	chr19:39750001-39780000	0.15347691567353136	False
1326	chr19:39780001-39810000	-0.3176704061504667	False
1327	chr19:39810001-39840000	-0.732441240967722	False	0.6264965029282372
1328	chr19:39840001-39870000	-0.5723220684139312	False
1329	chr19:39870001-39900000	-0.32428030275258857	False
1330	chr19:39900001-39930000	-0.4833832109587503	False	0.15910290820616174
1331	chr19:39930001-39960000	-0.3323273791264297	False
1332	chr19:39960001-39990000	-0.10594473803948484	False
1333	chr19:39990001-40020000	-0.4007643313765448	False
1334	chr19:40020001-40050000	-0.872237250145138	True	1.1136462168628305
1335	chr19:40050001-40080000	-0.536085169641146	False
1336	chr19:40080001-40110000	0.0036222839563070566	False
1337	chr19:40110001-40140000	0.21266710102697026	False
1338	chr19:40140001-40170000	0.1768727316698372	False
1339	chr19:40170001-40200000	0.14304215913727392	False
1340	chr19:40200001-40230000	0.118883531623318	False
1341	chr19:40230001-40260000	-0.06126644758816571	False
1342	chr19:40260001-40290000	-0.2792376091853073	False	0.49190471021227755
1343	chr19:40290001-40320000	-0.2766746275012694	False
1344	chr19:40320001-40350000	-0.056223463899548486	False
1345	chr19:40350001-40380000	0.35312838345172226	False
1346	chr19:40380001-40410000	0.8053223341607383	False
1347	chr19:40410001-40440000	0.5247813851370944	False
1348	chr19:40440001-40470000	0.04242774878087015	False
1349	chr19:40470001-40500000	-0.5398865344999884	True	0.8450837100519147
1350	chr19:40500001-40530000	-0.02589124202318338	False
1351	chr19:40530001-40560000	0.2674418930325278	False
1352	chr19:40560001-40590000	0.3051971755519264	False
1353	chr19:40590001-40620000	0.02410871250625669	False
1354	chr19:40620001-40650000	-0.10294781970465414	False	0.07899264264330982
1355	chr19:40650001-40680000	-0.025002308449186203	False
1356	chr19:40680001-40710000	-0.02395517706134432	False
1357	chr19:40710001-40740000	-0.1779365160531821	False
1358	chr19:40740001-40770000	-0.2777086387783998	False
1359	chr19:40770001-40800000	-0.4874114293456025	False
1360	chr19:40800001-40830000	-0.5100857764435505	False	0.6417583322088847
1361	chr19:40830001-40860000	-0.36050261356178287	False
1362	chr19:40860001-40890000	-0.2172959819739656	False
1363	chr19:40890001-40920000	-0.19806490559959608	False
1364	chr19:40920001-40950000	-0.4547145840680993	False	0.2566496784685032
1365	chr19:40950001-40980000	-0.367830169225999	False
1366	chr19:40980001-41010000	-0.21055897195154843	False
1367	chr19:41010001-41040000	0.02675995859485974	False
1368	chr19:41040001-41070000	0.13167255576533424	False
1369	chr19:41070001-41100000	0.09044648388879022	False
1370	chr19:41100001-41130000	-0.13558921564616627	False
1371	chr19:41130001-41160000	-0.505500740017275	False
1372	chr19:41160001-41190000	-0.5869997955221391	False	0.5796680350609076
1373	chr19:41190001-41220000	-0.3995875022618786	False
1374	chr19:41220001-41250000	-0.11860492996867344	False
1375	chr19:41250001-41280000	-0.0073317604612314945	False
1376	chr19:41280001-41310000	-0.35177742928486017	False
1377	chr19:41310001-41340000	-0.7065011464661071	True	1.5118234806268454
1378	chr19:41340001-41370000	-0.22349495675223915	False
1379	chr19:41370001-41400000	0.14487027099738534	False
1380	chr19:41400001-41430000	0.09839654971805073	False
1381	chr19:41430001-41460000	0.011074162497009593	False	0.13379610850037574
1382	chr19:41460001-41490000	0.08172922862999184	False
1383	chr19:41490001-41520000	0.1027723218204947	False
1384	chr19:41520001-41550000	0.1672230981301363	False
1385	chr19:41550001-41580000	0.045007666703265906	False
1386	chr19:41580001-41610000	-0.07521574839798609	False
1387	chr19:41610001-41640000	-0.33485588241030106	False
1388	chr19:41640001-41670000	-0.45232163321633834	False
1389	chr19:41670001-41700000	-0.6798777915346035	True	0.8471008896647398
1390	chr19:41700001-41730000	-0.4548455717133514	False
1391	chr19:41730001-41760000	-0.05254781451783236	False
1392	chr19:41760001-41790000	0.03527547067282155	False
1393	chr19:41790001-41820000	-0.29555987103967424	False
1394	chr19:41820001-41850000	-0.43251499419262907	False	0.05718732310770713
1395	chr19:41850001-41880000	-0.37532767108492193	False
1396	chr19:41880001-41910000	-0.41682300260589455	False
1397	chr19:41910001-41940000	-0.5133518327070801	False	0.5486273033799016
1398	chr19:41940001-41970000	-0.44386230045887315	False
1399	chr19:41970001-42000000	0.44501637480847445	False
1400	chr19:42000001-42030000	0.8269763364953464	False
1401	chr19:42030001-42060000	0.4380086875556276	False
1402	chr19:42060001-42090000	-0.014470010931360494	False
1403	chr19:42090001-42120000	-0.36098433146182235	False
1404	chr19:42120001-42150000	-0.3701327562687956	False	0.5036318708870424
1405	chr19:42150001-42180000	-0.07962515264993993	False
1406	chr19:42180001-42210000	0.13349911461824682	False
1407	chr19:42210001-42240000	0.051686484962511034	False
1408	chr19:42240001-42270000	-0.1943369605614186	False	0.002903762802194565
1409	chr19:42270001-42300000	-0.19143319775922404	False
1410	chr19:42300001-42330000	-0.45327712490201755	False
1411	chr19:42330001-42360000	-0.8889735968728691	True	1.4378530041699993
1412	chr19:42360001-42390000	-0.2717602401950589	False
1413	chr19:42390001-42420000	0.5126209435866541	False
1414	chr19:42420001-42450000	0.5488794072971301	False
1415	chr19:42450001-42480000	-0.06030247008157002	False
1416	chr19:42480001-42510000	-0.07587420045103749	False	0.13534216290087217
1417	chr19:42510001-42540000	0.05946796244983469	False
1418	chr19:42540001-42570000	-0.058916641319479865	False
1419	chr19:42570001-42600000	-0.2175969107333401	True	0.7187692379005105
1420	chr19:42600001-42630000	0.019034372568445975	False
1421	chr19:42630001-42660000	0.5011723271671704	False
1422	chr19:42660001-42690000	0.48184514492381253	False
1423	chr19:42690001-42720000	-0.04976782695162849	False
1424	chr19:42720001-42750000	-0.055799845522045116	False	0.18916481061809115
1425	chr19:42750001-42780000	0.13336496509604603	False
1426	chr19:42780001-42810000	0.06674490737445596	False
1427	chr19:42810001-42840000	-0.29693556682509387	False	0.13294899802344265
1428	chr19:42840001-42870000	-0.16398656880165122	False
1429	chr19:42870001-42900000	-0.3861338365077252	False
1430	chr19:42900001-42930000	-0.8926004015553802	True	1.7195767380507267
1431	chr19:42930001-42960000	-0.8654785625965095	False
1432	chr19:42960001-42990000	-0.35901193189567376	False
1433	chr19:42990001-43020000	-0.016750116906571248	False
1434	chr19:43020001-43050000	-0.150123179753376	False
1435	chr19:43050001-43080000	-0.3428932291217171	False	0.32614311221514586
1436	chr19:43080001-43110000	-0.2781340261787624	False
1437	chr19:43110001-43140000	-0.03105838365152488	False
1438	chr19:43140001-43170000	0.21682982194296863	False
1439	chr19:43170001-43200000	0.5510849052592464	False
1440	chr19:43200001-43230000	0.7149563575239355	False
1441	chr19:43230001-43260000	0.7219033433904556	False
1442	chr19:43260001-43290000	0.37073678684707684	False	0.35116655654337875
1443	chr19:43290001-43320000	0.5413049060070066	False
1444	chr19:43320001-43350000	0.9196726510421748	False
1445	chr19:43350001-43380000	0.8608868844265429	False
1446	chr19:43380001-43410000	0.34290791486642447	False
1447	chr19:43410001-43440000	0.08030638376313125	True	0.8393662672790435
1448	chr19:43440001-43470000	0.517213352218632	False
1449	chr19:43470001-43500000	0.8065303146361992	False
1450	chr19:43500001-43530000	0.7384612090123661	False
1451	chr19:43530001-43560000	0.5641755561089217	False
1452	chr19:43560001-43590000	0.20581687619420289	False
1453	chr19:43590001-43620000	0.18984668711780261	False	0.6166836275183966
1454	chr19:43620001-43650000	0.6205915398739595	False
1455	chr19:43650001-43680000	1.0664314339035281	False
1456	chr19:43680001-43710000	1.056574247063883	False	0.009857186839645093
1457	chr19:43710001-43740000	1.465814788638048	False
1458	chr19:43740001-43770000	1.4095982111257581	False
1459	chr19:43770001-43800000	0.752887940767271	False
1460	chr19:43800001-43830000	0.3427435685243363	False	0.3155140038877582
1461	chr19:43830001-43860000	0.5594253889975191	False
1462	chr19:43860001-43890000	0.6582575724120945	False
1463	chr19:43890001-43920000	0.17177234674459507	False
1464	chr19:43920001-43950000	-0.44188964878835796	False	0.20036817658785055
1465	chr19:43950001-43980000	-0.28732402410098634	False
1466	chr19:43980001-44010000	-0.2415214722005074	False
1467	chr19:44010001-44040000	-0.520932729322594	False
1468	chr19:44040001-44070000	-0.56098137461179	True	1.1844010065176898
1469	chr19:44070001-44100000	-0.2853843768216762	False
1470	chr19:44100001-44130000	-0.2344764096209604	False
1471	chr19:44130001-44160000	-0.35446794233749085	False
1472	chr19:44160001-44190000	-0.35978913048052485	False	0.12531272085956446
1473	chr19:44190001-44220000	-0.20922677967888972	False
1474	chr19:44220001-44250000	0.0005936575380820137	False
1475	chr19:44250001-44280000	-0.004196133761878504	False
1476	chr19:44280001-44310000	-0.08985183055729386	False
1477	chr19:44310001-44340000	-0.2384679066672395	False	0.23906156420532151
1478	chr19:44340001-44370000	0.3001670357776332	False
1479	chr19:44370001-44400000	0.6234196319058997	False
1480	chr19:44400001-44430000	0.5621411762691524	False
1481	chr19:44430001-44460000	0.3908963596696249	False
1482	chr19:44460001-44490000	0.27041440887310875	False	0.025311268449130786
1483	chr19:44490001-44520000	0.29572567732223953	False
1484	chr19:44520001-44550000	0.2901435164106924	False
1485	chr19:44550001-44580000	0.12592477574396388	False
1486	chr19:44580001-44610000	-0.04207827409384559	False
1487	chr19:44610001-44640000	-0.12482621568435617	False	0.629470738428216
1488	chr19:44640001-44670000	-0.021786563166588287	False
1489	chr19:44670001-44700000	0.12235311585587405	False
1490	chr19:44700001-44730000	0.3205409833743957	False
1491	chr19:44730001-44760000	0.3234576328994363	False
1492	chr19:44760001-44790000	0.34637492612990745	False
1493	chr19:44790001-44820000	0.2516734529217259	False	0.09470147320818156
1494	chr19:44820001-44850000	0.3217901546777216	False
1495	chr19:44850001-44880000	0.38480877089522175	False
1496	chr19:44880001-44910000	0.43411474248695686	False
1497	chr19:44910001-44940000	0.5046445227438598	False
1498	chr19:44940001-44970000	0.417468785334931	False
1499	chr19:44970001-45000000	-0.05159740992062015	False
1500	chr19:45000001-45030000	-0.3214462642593808	False
1501	chr19:45030001-45060000	-0.4448432311497355	False	0.6352216838789917
1502	chr19:45060001-45090000	-0.3808060848482929	False
1503	chr19:45090001-45120000	0.08465254715792085	False
1504	chr19:45120001-45150000	0.19037845272925613	False
1505	chr19:45150001-45180000	-0.2808622604214695	False
1506	chr19:45180001-45210000	-0.33842836822153455	False	0.407440047651995
1507	chr19:45210001-45240000	0.054926462421359096	False
1508	chr19:45240001-45270000	0.06901167943046042	False
1509	chr19:45270001-45300000	-0.0071376184202771665	False
1510	chr19:45300001-45330000	-0.23303159641462295	False
1511	chr19:45330001-45360000	-0.33102654410928983	False
1512	chr19:45360001-45390000	-0.4843057235549544	True	0.7289392008786508
1513	chr19:45390001-45420000	-0.006720564722474504	False
1514	chr19:45420001-45450000	0.051749218971859474	False
1515	chr19:45450001-45480000	-0.0630692625135711	False
1516	chr19:45480001-45510000	-0.34278028198043936	False	0.39452950095229883
1517	chr19:45510001-45540000	-0.2417680457373782	False
1518	chr19:45540001-45570000	-0.14272636697050273	False
1519	chr19:45570001-45600000	-0.0009848873072250495	False
1520	chr19:45600001-45630000	0.14612716280374996	False
1521	chr19:45630001-45660000	0.15964647200799875	False
1522	chr19:45660001-45690000	0.12674744500284876	False	0.03289902700514999
1523	chr19:45690001-45720000	0.2446334773236965	False
1524	chr19:45720001-45750000	0.232964108573421	False
1525	chr19:45750001-45780000	0.09580057304939701	False
1526	chr19:45780001-45810000	0.06119905836737474	False
1527	chr19:45810001-45840000	-0.17029847522116154	False
1528	chr19:45840001-45870000	-0.3796105247096252	False
1529	chr19:45870001-45900000	-0.5738213028065824	False
1530	chr19:45900001-45930000	-0.6136774838227994	True	1.1627408706512938
1531	chr19:45930001-45960000	-0.06139981058414237	False
1532	chr19:45960001-45990000	-0.10889297892258304	False
1533	chr19:45990001-46020000	-0.48156255023741107	False	0.42016273965326867
1534	chr19:46020001-46050000	-0.17645374561331087	False
1535	chr19:46050001-46080000	0.019817976803649676	False
1536	chr19:46080001-46110000	0.06323732340350283	False
1537	chr19:46110001-46140000	0.03625378825736837	False
1538	chr19:46140001-46170000	-0.03946026425292546	False
1539	chr19:46170001-46200000	-0.3967690914900498	False	0.46000641489355265
1540	chr19:46200001-46230000	-0.18981594353016565	False
1541	chr19:46230001-46260000	0.008898934729980969	False
1542	chr19:46260001-46290000	0.1515149834059647	False
1543	chr19:46290001-46320000	-0.06741668183675446	False
1544	chr19:46320001-46350000	-0.08155596498534935	False
1545	chr19:46350001-46380000	-0.12060912699656956	False
1546	chr19:46380001-46410000	-0.28188080371634605	False	0.34653240802947105
1547	chr19:46410001-46440000	-0.09746662616386481	False
1548	chr19:46440001-46470000	0.06465160431312501	False
1549	chr19:46470001-46500000	-0.13896887377669062	False
1550	chr19:46500001-46530000	-0.29494526153062306	False	0.44646024493658776
1551	chr19:46530001-46560000	-0.0832034670589719	False
1552	chr19:46560001-46590000	0.014910412463836861	False
1553	chr19:46590001-46620000	0.17851373289542063	False
1554	chr19:46620001-46650000	0.4000545623453009	False
1555	chr19:46650001-46680000	0.3547916300395494	False
1556	chr19:46680001-46710000	0.1404014340427919	False
1557	chr19:46710001-46740000	-0.034759925192949036	False
1558	chr19:46740001-46770000	-0.16943238344938458	False
1559	chr19:46770001-46800000	-0.25948162833378374	False	0.26625420616587725
1560	chr19:46800001-46830000	0.0067725778320934975	False
1561	chr19:46830001-46860000	-0.01861869191755098	False
1562	chr19:46860001-46890000	-0.3278692090252061	True	0.727923771370507
1563	chr19:46890001-46920000	-0.14005616104018492	False
1564	chr19:46920001-46950000	0.471324627338353	False
1565	chr19:46950001-46980000	0.43431583855146616	False
1566	chr19:46980001-47010000	-0.23893062245808921	False
1567	chr19:47010001-47040000	-0.29300024771905114	False	0.09585444796131964
1568	chr19:47040001-47070000	-0.1971457997577315	False
1569	chr19:47070001-47100000	-0.37103407573841723	False	0.3848345354480919
1570	chr19:47100001-47130000	-0.2874496753644666	False
1571	chr19:47130001-47160000	-0.07292586831855404	False
1572	chr19:47160001-47190000	0.013800459709674653	False
1573	chr19:47190001-47220000	-0.23975781829470513	False
1574	chr19:47220001-47250000	-0.4211485100215545	False	0.5994550170035929
1575	chr19:47250001-47280000	-0.18126579451262112	False
1576	chr19:47280001-47310000	0.17830650698203843	False
1577	chr19:47310001-47340000	-0.06918078145892669	False
1578	chr19:47340001-47370000	-0.5180978023180244	True	0.9894224296563774
1579	chr19:47370001-47400000	5.1875215114543136e-05	False
1580	chr19:47400001-47430000	0.4814451855392456	False
1581	chr19:47430001-47460000	0.5490633868284944	False
1582	chr19:47460001-47490000	0.12605085832108653	False
1583	chr19:47490001-47520000	-0.26855653877975766	False	0.560715738495487
1584	chr19:47520001-47550000	-0.1927173362748543	False
1585	chr19:47550001-47580000	0.25073039850215606	False
1586	chr19:47580001-47610000	0.2909748877738341	False
1587	chr19:47610001-47640000	0.02693093455994229	False
1588	chr19:47640001-47670000	-0.028182712585315694	False	0.3191576003591498
1589	chr19:47670001-47700000	0.2921591997157293	False
1590	chr19:47700001-47730000	0.2744952834126412	False
1591	chr19:47730001-47760000	-0.47608275171735853	False
1592	chr19:47760001-47790000	-1.0344058907537022	True	2.50022067939175
1593	chr19:47790001-47820000	-0.43215991608953025	False
1594	chr19:47820001-47850000	0.3413621899789127	False
1595	chr19:47850001-47880000	0.53560811709486	False
1596	chr19:47880001-47910000	0.19032190895153514	False
1597	chr19:47910001-47940000	-0.05519390792676619	False
1598	chr19:47940001-47970000	-0.08517752261936462	False	0.31838969370544645
1599	chr19:47970001-48000000	0.07021912233442307	False
1600	chr19:48000001-48030000	-0.02509056331036481	False	0.09530968564478788
1601	chr19:48030001-48060000	0.08512033060772606	False
1602	chr19:48060001-48090000	0.23321217108608186	False
1603	chr19:48090001-48120000	0.14185619525180374	False	0.032280227575365805
1604	chr19:48120001-48150000	0.17413642282716954	False
1605	chr19:48150001-48180000	0.06061343061411925	False
1606	chr19:48180001-48210000	-0.43186192460353756	False
1607	chr19:48210001-48240000	-0.4714393268386271	False	0.08695995452896726
1608	chr19:48240001-48270000	-0.38447937230965984	False
1609	chr19:48270001-48300000	-0.6314681391873531	True	1.167076256282213
1610	chr19:48300001-48330000	-0.42001524523898515	False
1611	chr19:48330001-48360000	-0.1257209781319286	False
1612	chr19:48360001-48390000	0.9534994201695017	False
1613	chr19:48390001-48420000	1.6015015579431466	False
1614	chr19:48420001-48450000	1.9642431555175777	False
1615	chr19:48450001-48480000	1.4580134894119676	False
1616	chr19:48480001-48510000	1.3189364572744164	False
1617	chr19:48510001-48540000	0.3880239215359886	False
1618	chr19:48540001-48570000	0.021488124781317473	False
1619	chr19:48570001-48600000	-0.31865779307695413	True	0.6951834510236578
1620	chr19:48600001-48630000	-0.3011142230317178	False
1621	chr19:48630001-48660000	-0.1972448521221692	False
1622	chr19:48660001-48690000	-0.15618788339149303	False
1623	chr19:48690001-48720000	-0.03919885468426309	False
1624	chr19:48720001-48750000	-0.08428187258854089	False
1625	chr19:48750001-48780000	-0.16995833833728868	False
1626	chr19:48780001-48810000	-0.21755685147334217	False
1627	chr19:48810001-48840000	-0.26315302436399185	False
1628	chr19:48840001-48870000	-0.2663936543764302	False	0.2271947996921671
1629	chr19:48870001-48900000	-0.13013791650643788	False
1630	chr19:48900001-48930000	-0.011646620843276938	False
1631	chr19:48930001-48960000	-0.05330579052717877	False
1632	chr19:48960001-48990000	-0.2793167498485267	False	0.2676701290052498
1633	chr19:48990001-49020000	0.0021876924841714883	False
1634	chr19:49020001-49050000	0.3765256579467036	False
1635	chr19:49050001-49080000	0.27415539713023945	False
1636	chr19:49080001-49110000	-0.5359433218967815	False
1637	chr19:49110001-49140000	-0.9065925298299011	True	2.177482858921852
1638	chr19:49140001-49170000	-0.5968001542311636	False
1639	chr19:49170001-49200000	-0.05271424941381731	False
1640	chr19:49200001-49230000	0.16673856535004677	False
1641	chr19:49230001-49260000	0.01223393391149233	False
1642	chr19:49260001-49290000	-0.09688827993333363	False	0.22204083185199333
1643	chr19:49290001-49320000	0.1251525519186597	False
1644	chr19:49320001-49350000	0.015491962887546088	False
1645	chr19:49350001-49380000	-0.5933926619999158	True	0.7601312273499625
1646	chr19:49380001-49410000	-0.3008711379006998	False
1647	chr19:49410001-49440000	0.1097401230281873	False
1648	chr19:49440001-49470000	-0.14899381078368687	False
1649	chr19:49470001-49500000	-0.5039549938330852	False	0.6136951168612724
1650	chr19:49500001-49530000	0.17853234596656783	False
1651	chr19:49530001-49560000	0.6353565224574542	False
1652	chr19:49560001-49590000	0.524752403718826	False
1653	chr19:49590001-49620000	0.39600333224556367	False	0.049384800591605604
1654	chr19:49620001-49650000	0.44538813283716927	False
1655	chr19:49650001-49680000	0.41742460312702867	False
1656	chr19:49680001-49710000	0.003176194744731397	False
1657	chr19:49710001-49740000	-0.26322778059250296	False	0.5728549338790567
1658	chr19:49740001-49770000	0.056120843543594735	False
1659	chr19:49770001-49800000	0.27838900120338145	False
1660	chr19:49800001-49830000	0.3096271532865538	False
1661	chr19:49830001-49860000	0.020182408640302702	False	0.12782929042611646
1662	chr19:49860001-49890000	0.052752124879182995	False
1663	chr19:49890001-49920000	0.14801169906641917	False
1664	chr19:49920001-49950000	-0.09480405972441193	False
1665	chr19:49950001-49980000	-0.6194658975879267	True	0.8578383687235445
1666	chr19:49980001-50010000	-0.28091683801326767	False
1667	chr19:50010001-50040000	0.10720619031888783	False
1668	chr19:50040001-50070000	0.1447899312904083	False
1669	chr19:50070001-50100000	-0.057736181017374974	False	0.20252611230778328
1670	chr19:50100001-50130000	0.2033852279285356	False
1671	chr19:50130001-50160000	0.2025243108966735	False
1672	chr19:50160001-50190000	-0.36902693173315043	False
1673	chr19:50190001-50220000	-0.3694158774273811	False	0.5728011053559167
1674	chr19:50220001-50250000	0.14304104186760708	False
1675	chr19:50250001-50280000	0.23837247113561782	False
1676	chr19:50280001-50310000	-0.015107854767324864	False
1677	chr19:50310001-50340000	-0.04740127558728447	False
1678	chr19:50340001-50370000	-0.2494747565373001	False
1679	chr19:50370001-50400000	-0.6514191498087221	False
1680	chr19:50400001-50430000	-0.7319266929057315	True	1.3672832153631858
1681	chr19:50430001-50460000	-0.3098610079931681	False
1682	chr19:50460001-50490000	-0.028565455861901734	False
1683	chr19:50490001-50520000	-0.12388083618283223	False	0.0953153803209305
1684	chr19:50520001-50550000	-0.07933790661840834	False
1685	chr19:50550001-50580000	0.6975694047181549	False
1686	chr19:50580001-50610000	0.8814772667965739	False
1687	chr19:50610001-50640000	1.2708903290919507	False
1688	chr19:50640001-50670000	1.066052813974054	False
1689	chr19:50670001-50700000	0.5143461935516654	False
1690	chr19:50700001-50730000	0.231349547676009	False
1691	chr19:50730001-50760000	0.21952351366279	False
1692	chr19:50760001-50790000	0.08480959213909761	False
1693	chr19:50790001-50820000	-0.23853662706456286	False
1694	chr19:50820001-50850000	-0.49265191625455734	False
1695	chr19:50850001-50880000	-0.4956763414530215	True	0.8842729153323639
1696	chr19:50880001-50910000	-0.04968704629809387	False
1697	chr19:50910001-50940000	0.24812940543690346	False
1698	chr19:50940001-50970000	0.07847433054015893	False
1699	chr19:50970001-51000000	-0.06846507863949826	False
1700	chr19:51000001-51030000	-0.07027339121322128	False	0.3184027966501247
1701	chr19:51030001-51060000	0.04195251131064643	False
1702	chr19:51060001-51090000	0.2544563714556536	False
1703	chr19:51090001-51120000	0.2685199162360068	False
1704	chr19:51120001-51150000	0.274124910695654	False
1705	chr19:51150001-51180000	0.2717037937345015	False	0.002421116961152492
1706	chr19:51180001-51210000	0.33061245753234664	False
1707	chr19:51210001-51240000	0.3885965738793423	False
1708	chr19:51240001-51270000	0.15209509857837705	False
1709	chr19:51270001-51300000	-0.29303128725271715	False
1710	chr19:51300001-51330000	-0.5064564978691664	True	0.9438369596775973
1711	chr19:51330001-51360000	-0.3364480950291165	False
1712	chr19:51360001-51390000	-0.09916311474719025	False
1713	chr19:51390001-51420000	-0.08461863309960878	False
1714	chr19:51420001-51450000	-0.1812808318483148	False	0.09666219874870603
1715	chr19:51450001-51480000	-0.044464844139011854	False
1716	chr19:51480001-51510000	0.13476518303078217	False
1717	chr19:51510001-51540000	0.21076316290244287	False
1718	chr19:51540001-51570000	0.17619531198873134	False
1719	chr19:51570001-51600000	0.09261721788752117	False
1720	chr19:51600001-51630000	-0.1210052919552634	False
1721	chr19:51630001-51660000	-0.14960312336370105	False
1722	chr19:51660001-51690000	-0.2610576173610975	False	0.3583996347642606
1723	chr19:51690001-51720000	-0.06561460832254633	False
1724	chr19:51720001-51750000	0.09734201740316314	False
1725	chr19:51750001-51780000	0.07291466839232791	False
1726	chr19:51780001-51810000	-0.2969168774101128	False
1727	chr19:51810001-51840000	-0.48324047320375485	True	0.6940036361061978
1728	chr19:51840001-51870000	-0.38261351178853065	False
1729	chr19:51870001-51900000	-0.1266763714599442	False
1730	chr19:51900001-51930000	-0.29220641923071267	False	0.16553004777076846
1731	chr19:51930001-51960000	-0.09406273623016918	False
1732	chr19:51960001-51990000	0.1717597519892253	False
1733	chr19:51990001-52020000	0.2965649099535529	False
1734	chr19:52020001-52050000	0.17334086337177534	False	0.014618240281344036
1735	chr19:52050001-52080000	0.1858637482194594	False
1736	chr19:52080001-52110000	0.18795910365311938	False
1737	chr19:52110001-52140000	0.057027399207242126	False
1738	chr19:52140001-52170000	-0.09701047683525717	False
1739	chr19:52170001-52200000	-0.10096438839266528	False	0.04266460218136858
1740	chr19:52200001-52230000	-0.058299786211296695	False
1741	chr19:52230001-52260000	-0.1250780769119687	False	0.2656740722899399
1742	chr19:52260001-52290000	-0.015474926184590624	False
1743	chr19:52290001-52320000	0.055325180464852	False
1744	chr19:52320001-52350000	0.14059599537797118	False
1745	chr19:52350001-52380000	-0.03473357040097863	False
1746	chr19:52380001-52410000	-0.24379075623480922	False	0.5403556661883622
1747	chr19:52410001-52440000	-0.02187150454625034	False
1748	chr19:52440001-52470000	0.20692170052684786	False
1749	chr19:52470001-52500000	0.3256514350735526	False
1750	chr19:52500001-52530000	0.30597471761009154	False	0.019676717463461058
1751	chr19:52530001-52560000	0.39136490898334203	False
1752	chr19:52560001-52590000	0.31322187070970325	False
1753	chr19:52590001-52620000	0.1323472284736853	False
1754	chr19:52620001-52650000	-0.08383892696764028	False
1755	chr19:52650001-52680000	-0.14358837488056922	False	0.03706879527822746
1756	chr19:52680001-52710000	-0.10651957960234176	False
1757	chr19:52710001-52740000	-0.271581158712923	False
1758	chr19:52740001-52770000	-0.47341171998681625	False
1759	chr19:52770001-52800000	-0.4850324652929395	True	0.8763973742762815
1760	chr19:52800001-52830000	-0.2354827101564339	False
1761	chr19:52830001-52860000	-0.05064710902915885	False
1762	chr19:52860001-52890000	0.025802495418352327	False
1763	chr19:52890001-52920000	0.04080647850913061	False
1764	chr19:52920001-52950000	0.16804130875500212	False
1765	chr19:52950001-52980000	0.18782328377036703	False
1766	chr19:52980001-53010000	0.0753850409589938	False
1767	chr19:53010001-53040000	-0.08974639972857629	False
1768	chr19:53040001-53070000	-0.23410228702473088	False	0.36760966818906915
1769	chr19:53070001-53100000	-0.1908914169251494	False
1770	chr19:53100001-53130000	-0.15247971898819557	False
1771	chr19:53130001-53160000	0.08993069214973155	False
1772	chr19:53160001-53190000	0.1335073811643383	False
1773	chr19:53190001-53220000	0.021249037744645625	False
1774	chr19:53220001-53250000	-0.30339140214485416	False
1775	chr19:53250001-53280000	-0.35699109407626406	False	0.5448143778466311
1776	chr19:53280001-53310000	-0.3292653268937886	False
1777	chr19:53310001-53340000	-0.12936056749764918	False
1778	chr19:53340001-53370000	-0.053373719563432134	False
1779	chr19:53370001-53400000	-0.06822917412666064	False	0.01485545456322851
1780	chr19:53400001-53430000	-0.014720629373934362	False
1781	chr19:53430001-53460000	-0.11392302731741463	False
1782	chr19:53460001-53490000	-0.23990792234194452	False	0.09365535766523181
1783	chr19:53490001-53520000	-0.20969144281152355	False
1784	chr19:53520001-53550000	-0.14625256467671272	False
1785	chr19:53550001-53580000	-0.20768523839912534	False
1786	chr19:53580001-53610000	-0.280995279371779	False	0.2662746499978446
1787	chr19:53610001-53640000	-0.1846972629441689	False
1788	chr19:53640001-53670000	-0.15538009956005208	False
1789	chr19:53670001-53700000	-0.2318543209463582	False	0.07647422138630611
1790	chr19:53700001-53730000	-0.05516480425366728	False
1791	chr19:53730001-53760000	0.2180993505068601	False
1792	chr19:53760001-53790000	0.437380461808431	False
1793	chr19:53790001-53820000	0.37911774098384937	False
1794	chr19:53820001-53850000	0.013742952698369577	False
1795	chr19:53850001-53880000	-0.11048741570249226	False
1796	chr19:53880001-53910000	-0.19572729622473276	False	0.1353184179564898
1797	chr19:53910001-53940000	-0.19275724417763349	False
1798	chr19:53940001-53970000	-0.06040887826824297	False
1799	chr19:53970001-54000000	-0.08848344118624424	False
1800	chr19:54000001-54030000	-0.3254794347029076	False
1801	chr19:54030001-54060000	-0.40387371545194684	False
1802	chr19:54060001-54090000	-0.4397481678829026	False	0.4486511859418895
1803	chr19:54090001-54120000	-0.39685739070060755	False
1804	chr19:54120001-54150000	-0.1545678415822097	False
1805	chr19:54150001-54180000	0.008903018058986925	False
1806	chr19:54180001-54210000	-0.035353393077321854	False
1807	chr19:54210001-54240000	-0.21107002786800513	False
1808	chr19:54240001-54270000	-0.4796477072549351	False
1809	chr19:54270001-54300000	-0.6428701074340937	False
1810	chr19:54300001-54330000	-0.6869008178884349	True	0.9631847345587963
1811	chr19:54330001-54360000	-0.42151108366365	False
1812	chr19:54360001-54390000	-0.32111581941216033	False
1813	chr19:54390001-54420000	-0.1942562109153138	False
1814	chr19:54420001-54450000	0.08668366673784976	False
1815	chr19:54450001-54480000	0.27628391667036134	False
1816	chr19:54480001-54510000	-0.012574600905047943	False
1817	chr19:54510001-54540000	-0.44836688033927047	False
1818	chr19:54540001-54570000	-0.5630606845594235	False
1819	chr19:54570001-54600000	-0.8004701143014339	False
1820	chr19:54600001-54630000	-0.8428117182933527	True	1.0216164190941177
1821	chr19:54630001-54660000	-0.3593639845786644	False
1822	chr19:54660001-54690000	-0.12588246994300167	False
1823	chr19:54690001-54720000	-0.30894729134340493	False
1824	chr19:54720001-54750000	-0.4565491479850286	False	0.33066667804202693
1825	chr19:54750001-54780000	-0.2714704462885676	False
1826	chr19:54780001-54810000	-0.003386148186139701	False
1827	chr19:54810001-54840000	0.17880470080076505	False
1828	chr19:54840001-54870000	0.10004840007683169	False
1829	chr19:54870001-54900000	-0.06439593508995163	False
1830	chr19:54900001-54930000	-0.5063058183847369	False
1831	chr19:54930001-54960000	-0.7290519486401761	False
1832	chr19:54960001-54990000	-0.9072336108842313	True	2.871476766401809
1833	chr19:54990001-55020000	-0.7338543222138127	False
1834	chr19:55020001-55050000	-0.2869147491944678	False
1835	chr19:55050001-55080000	0.14656341449195928	False
1836	chr19:55080001-55110000	0.24926093138688443	False
1837	chr19:55110001-55140000	0.3661434672156632	False
1838	chr19:55140001-55170000	0.35227821606324705	False	0.013865251152416158
1839	chr19:55170001-55200000	1.0199241697443984	False
1840	chr19:55200001-55230000	1.2976114369531544	False
1841	chr19:55230001-55260000	3.775546664855674	False
1842	chr19:55260001-55290000	4.338070624929777	False
1843	chr19:55290001-55320000	4.3001786173731436	False
1844	chr19:55320001-55350000	2.9495661665706625	False
1845	chr19:55350001-55380000	2.4621187998380654	False
1846	chr19:55380001-55410000	0.7773665844328894	False
1847	chr19:55410001-55440000	0.22406475627084596	False
1848	chr19:55440001-55470000	-0.25591085535133545	False
1849	chr19:55470001-55500000	-0.39326758066405404	False
1850	chr19:55500001-55530000	-0.5922886426661154	False
1851	chr19:55530001-55560000	-0.8247968162817712	False
1852	chr19:55560001-55590000	-1.0173902239456827	True	1.5886285332302676
1853	chr19:55590001-55620000	-0.6681723172960419	False
1854	chr19:55620001-55650000	-0.362431031533691	False
1855	chr19:55650001-55680000	-0.12098343945883029	False
1856	chr19:55680001-55710000	0.1951611180351593	False
1857	chr19:55710001-55740000	0.4873077670076897	False
1858	chr19:55740001-55770000	0.3401878880811428	False
1859	chr19:55770001-55800000	0.14287147186880314	False	0.3444362951388865
1860	chr19:55800001-55830000	0.2885613579855399	False
1861	chr19:55830001-55860000	0.571238309284585	False
1862	chr19:55860001-55890000	0.3589067904182354	False
1863	chr19:55890001-55920000	-0.13895025993174812	False
1864	chr19:55920001-55950000	-0.28604289441075614	False	0.43534794831278656
1865	chr19:55950001-55980000	0.03945607241634976	False
1866	chr19:55980001-56010000	-0.016966575152362714	False	0.05642264756871247
1867	chr19:56010001-56040000	0.14930505390203042	False
1868	chr19:56040001-56070000	0.11335389133183406	False
1869	chr19:56070001-56100000	-0.04184314414170246	False
1870	chr19:56100001-56130000	-1.3788470836501798	True	10.33398987120442
1871	chr19:56130001-56160000	-1.2219761802808629	False
1872	chr19:56160001-56190000	-0.9753124809945112	False
1873	chr19:56190001-56220000	-0.8406561457239583	False
1874	chr19:56220001-56250000	-0.6595934280677485	False
1875	chr19:56250001-56280000	-0.2762663596889145	False
1876	chr19:56280001-56310000	-0.06877329327405116	False
1877	chr19:56310001-56340000	-0.0019954490074408347	False
1878	chr19:56340001-56370000	-0.010108403852345946	False	0.008112954844905111
1879	chr19:56370001-56400000	0.047161706733871704	False
1880	chr19:56400001-56430000	-0.029046830537622817	False	0.06792414145136691
1881	chr19:56430001-56460000	0.0388773109137441	False
1882	chr19:56460001-56490000	-0.07937350921151733	False
1883	chr19:56490001-56520000	-0.13230163755716906	False
1884	chr19:56520001-56550000	-0.4881005215849684	False
1885	chr19:56550001-56580000	-0.925476652575929	True	0.9726383593098007
1886	chr19:56580001-56610000	-0.5906961036305904	False
1887	chr19:56610001-56640000	0.17667680580948092	False
1888	chr19:56640001-56670000	0.13623902795132828	False
1889	chr19:56670001-56700000	-0.17012360080771938	False	0.3352092729420768
1890	chr19:56700001-56730000	0.04473852864210565	False
1891	chr19:56730001-56760000	0.1650856721343574	False
1892	chr19:56760001-56790000	-5.1877080467139386e-05	False	0.07235313148418251
1893	chr19:56790001-56820000	0.07230125440371538	False
1894	chr19:56820001-56850000	-0.15868415709044364	False
1895	chr19:56850001-56880000	-0.24411839403367733	False	0.4207951998431583
1896	chr19:56880001-56910000	-0.19823047073695388	False
1897	chr19:56910001-56940000	-0.07525136173681644	False
1898	chr19:56940001-56970000	0.10703936320580547	False
1899	chr19:56970001-57000000	0.22633446963408455	False
1900	chr19:57000001-57030000	0.21414080746587166	False	0.012193662168212882
1901	chr19:57030001-57060000	0.23668401106659848	False
1902	chr19:57060001-57090000	0.1255697608350915	False
1903	chr19:57090001-57120000	-0.1343919950541944	False
1904	chr19:57120001-57150000	-0.1533111408894218	False	0.3899951519560203
1905	chr19:57150001-57180000	0.03431471609163648	False
1906	chr19:57180001-57210000	0.09060665618455492	False
1907	chr19:57210001-57240000	0.2419169468339837	False
1908	chr19:57240001-57270000	0.2669002809719136	False
1909	chr19:57270001-57300000	0.3175786367110487	False
1910	chr19:57300001-57330000	0.37831056124797424	False
1911	chr19:57330001-57360000	0.41399778519355446	False
1912	chr19:57360001-57390000	0.2816269761213695	False
1913	chr19:57390001-57420000	0.13764928230810936	False
1914	chr19:57420001-57450000	0.10320564126531931	False	0.28547422172240433
1915	chr19:57450001-57480000	0.1632121574203899	False
1916	chr19:57480001-57510000	0.3448368520409253	False
1917	chr19:57510001-57540000	0.38867986298772367	False
1918	chr19:57540001-57570000	0.22746421812459908	False
1919	chr19:57570001-57600000	0.0431976364531934	False
1920	chr19:57600001-57630000	-0.1556051556937893	False
1921	chr19:57630001-57660000	-0.2551992018744994	False
1922	chr19:57660001-57690000	-0.5261597199185211	False
1923	chr19:57690001-57720000	-0.6939726060559068	True	1.1079703912494612
1924	chr19:57720001-57750000	-0.5721246723487028	False
1925	chr19:57750001-57780000	-0.3661606168463749	False
1926	chr19:57780001-57810000	-0.21782445776972145	False
1927	chr19:57810001-57840000	-0.05161149433119739	False
1928	chr19:57840001-57870000	-0.09996732024343499	False
1929	chr19:57870001-57900000	-0.364164404830883	False	0.31255291049968564
1930	chr19:57900001-57930000	-0.3537875061876319	False
1931	chr19:57930001-57960000	-0.033997842306484734	False
1932	chr19:57960001-57990000	0.20737026084615404	False
1933	chr19:57990001-58020000	0.30037059444556274	False
1934	chr19:58020001-58050000	0.29470148204595636	False
1935	chr19:58050001-58080000	0.05448450151779036	False
1936	chr19:58080001-58110000	-0.07201959607954223	False
1937	chr19:58110001-58140000	-0.16745629241718485	False
1938	chr19:58140001-58170000	-0.20417911242193257	False	0.07562844272757263
1939	chr19:58170001-58200000	-0.12855066969435994	False
1940	chr19:58200001-58230000	-0.22082231148631196	False	0.5211929059318747
1941	chr19:58230001-58260000	-0.11889271948457972	False
1942	chr19:58260001-58290000	-0.007233719177161988	False
1943	chr19:58290001-58320000	0.09650895144734188	False
1944	chr19:58320001-58350000	0.016054540507776494	False	0.050674980342159434
1945	chr19:58350001-58380000	0.032225791222099114	False
1946	chr19:58380001-58410000	0.06672952084993593	False
1947	chr19:58410001-58440000	-0.07718426388341607	False
1948	chr19:58440001-58470000	-0.11809974491372002	False	0.2146086963610619
1949	chr19:58470001-58500000	-0.0991071587682841	False
1950	chr19:58500001-58530000	0.07309670458871971	False
1951	chr19:58530001-58560000	0.34358555513499434	False
1952	chr19:58560001-58590000	0.4804867128497745	False
1953	chr19:58590001-58620000	0.30875260057635634	False
1954	chr19:58620001-58650000	0.022557577791632106	False
1955	chr19:58650001-58680000	-0.248673486873925	True	0.7291601997236995
1956	chr19:58680001-58710000	-0.20392411790146703	False
1957	chr19:58710001-58740000	-0.042859471217828016	False
1958	chr19:58740001-58770000	0.05875360492129864	False
1959	chr19:58770001-58800000	-0.09596537527096416	False
1960	chr19:58800001-58830000	-0.16762453957596976	False	0.2263781444972684
1961	chr19:58830001-58860000	-0.07382461479046018	False
1962	chr19:58860001-58890000	-0.007374009332158514	False
1963	chr19:58890001-58920000	-0.11826906277125167	False	0.11089505343909316
1964	chr19:58920001-58950000	-0.09662273354877558	False
1965	chr19:58950001-58980000	-0.022362607034508625	False
1966	chr19:58980001-59010000	-0.047207883888095686	False	0.02484527685358706
1967	chr19:59010001-59040000	0.03102195413051163	False
1968	chr19:59040001-59070000	1.0017408459385306	False
1969	chr19:59070001-59100000	2.0877802941401327	False
1970	chr19:59100001-59128983	2.922693766602805	False
