# Supplementary material for: Geometric Diagrams of Genomes: constructing a visual grammar for 3D genomics
Source: Genome Biol. 2025 Jun 26;26:181. doi: 10.1186/s13059-025-03646-y (PMC12203721; doi:10.1186/s13059-025-03646-y)
Supplement: Supplementary file 5 — Additional file 5: Supplementary Data 1. Supplementary_Data_GDG.zip. Zip data file containing the example model of human chromosome 19, compartment assignments, TAD border definitions, and gene coordinates [file 13059_2025_3646_MOESM5_ESM.zip › 20231201_GDG_data/chr19_genes.tsv]

chr19	107104	117102	OR4F17	+	protein_coding
chr19	281040	291403	PLPP2	-	protein_coding
chr19	305573	344815	MIER2	-	protein_coding
chr19	361747	376026	THEG	-	protein_coding
chr19	405445	409147	C2CD4C	-	protein_coding
chr19	416589	461033	SHC2	-	protein_coding
chr19	463346	474983	ODF3L2	-	protein_coding
chr19	489176	505343	MADCAM1	+	protein_coding
chr19	507497	519654	TPGS1	+	protein_coding
chr19	531760	542092	CDC34	+	protein_coding
chr19	544034	549924	GZMM	+	protein_coding
chr19	571277	583494	BSG	+	protein_coding
chr19	589881	617159	HCN2	+	protein_coding
chr19	617221	633537	POLRMT	-	protein_coding
chr19	639879	644373	FGF22	+	protein_coding
chr19	647526	663233	RNF126	-	protein_coding
chr19	676392	683392	FSTL3	+	protein_coding
chr19	685546	695498	PRSS57	-	protein_coding
chr19	708935	748329	PALM	+	protein_coding
chr19	751112	764318	MISP	+	protein_coding
chr19	797075	812327	PTBP1	+	protein_coding
chr19	812488	821955	PLPPR3	-	protein_coding
chr19	825097	832018	AZU1	+	protein_coding
chr19	840999	848175	PRTN3	+	protein_coding
chr19	851014	856247	ELANE	+	protein_coding
chr19	859453	867884	CFD	+	protein_coding
chr19	867630	893218	MED16	-	protein_coding
chr19	896503	913245	R3HDM4	-	protein_coding
chr19	917287	921005	KISS1R	+	protein_coding
chr19	925781	975939	ARID3A	+	protein_coding
chr19	984332	998438	WDR18	+	protein_coding
chr19	1000419	1009732	GRIN3B	+	protein_coding
chr19	1009648	1021179	TMEM259	-	protein_coding
chr19	1026586	1039068	CNN2	+	protein_coding
chr19	1039997	1065572	ABCA7	+	protein_coding
chr19	1065923	1086628	ARHGAP45	+	protein_coding
chr19	1086574	1095380	POLR2E	-	protein_coding
chr19	1103982	1106791	GPX4	+	protein_coding
chr19	1107637	1174268	SBNO2	-	protein_coding
chr19	1177558	1228431	STK11	+	protein_coding
chr19	1228287	1238027	CBARP	-	protein_coding
chr19	1241746	1244825	ATP5F1D	+	protein_coding
chr19	1248553	1259143	MIDN	+	protein_coding
chr19	1259384	1274880	CIRBP	+	protein_coding
chr19	1275530	1279244	FAM174C	+	protein_coding
chr19	1285873	1301431	EFNA2	+	protein_coding
chr19	1354711	1378431	PWWP3A	+	protein_coding
chr19	1383527	1395589	NDUFS7	+	protein_coding
chr19	1397026	1401570	GAMT	-	protein_coding
chr19	1407569	1435687	DAZAP1	+	protein_coding
chr19	1438358	1440495	RPS15	+	protein_coding
chr19	1446302	1473244	APC2	+	protein_coding
chr19	1461143	1479219	C19orf25	-	protein_coding
chr19	1481428	1490752	PCSK4	-	protein_coding
chr19	1491166	1497927	REEP6	+	protein_coding
chr19	1505022	1513604	ADAMTSL5	-	protein_coding
chr19	1508023	1536046	PLK5	+	protein_coding
chr19	1554672	1568325	MEX3D	-	protein_coding
chr19	1573596	1592865	MBD3	-	protein_coding
chr19	1597169	1605473	UQCR11	-	protein_coding
chr19	1609291	1652615	TCF3	-	protein_coding
chr19	1753506	1780988	ONECUT3	+	protein_coding
chr19	1782075	1812276	ATP8B3	-	protein_coding
chr19	1815248	1848483	REXO1	-	protein_coding
chr19	1852399	1863579	KLF16	-	protein_coding
chr19	1876810	1885496	ABHD17A	-	protein_coding
chr19	1905214	1926013	SCAMP4	+	protein_coding
chr19	1905399	1913447	ADAT3	+	protein_coding
chr19	1941172	1981338	CSNK1G2	+	protein_coding
chr19	1985438	2034881	BTBD2	-	protein_coding
chr19	2037465	2051244	MKNK2	-	protein_coding
chr19	2071036	2096673	MOB3A	-	protein_coding
chr19	2096429	2099593	IZUMO4	+	protein_coding
chr19	2100988	2164468	AP3D1	-	protein_coding
chr19	2163933	2232578	DOT1L	+	protein_coding
chr19	2230084	2237704	PLEKHJ1	-	protein_coding
chr19	2236824	2248655	SF3A2	+	protein_coding
chr19	2249309	2252073	AMH	+	protein_coding
chr19	2252252	2269759	JSRP1	-	protein_coding
chr19	2269509	2273490	OAZ1	+	protein_coding
chr19	2274631	2282175	PEAK3	-	protein_coding
chr19	2287164	2308154	LINGO3	-	protein_coding
chr19	2321520	2328611	LSM7	-	protein_coding
chr19	2328615	2355095	SPPL2B	+	protein_coding
chr19	2360238	2426261	TMPRSS9	+	protein_coding
chr19	2425625	2427586	TIMM13	-	protein_coding
chr19	2427638	2456959	LMNB2	-	protein_coding
chr19	2476122	2478259	GADD45B	+	protein_coding
chr19	2511219	2702694	GNG7	-	protein_coding
chr19	2714567	2721372	DIRAS1	-	protein_coding
chr19	2732204	2740028	SLC39A3	-	protein_coding
chr19	2754715	2783362	SGTA	-	protein_coding
chr19	2785503	2815807	THOP1	+	protein_coding
chr19	2819868	2836735	ZNF554	+	protein_coding
chr19	2841437	2860471	ZNF555	+	protein_coding
chr19	2867335	2883445	ZNF556	+	protein_coding
chr19	2900928	2918473	ZNF57	+	protein_coding
chr19	2933218	2944971	ZNF77	-	protein_coding
chr19	2977538	2995179	TLE6	+	protein_coding
chr19	2997639	3047635	TLE2	-	protein_coding
chr19	3052910	3063107	TLE5	-	protein_coding
chr19	3094362	3123999	GNA11	+	protein_coding
chr19	3136033	3163749	GNA15	+	protein_coding
chr19	3172346	3180332	S1PR4	+	protein_coding
chr19	3185563	3209575	NCLN	+	protein_coding
chr19	3224661	3297076	CELF5	+	protein_coding
chr19	3314403	3469217	NFIC	+	protein_coding
chr19	3473986	3480525	SMIM24	-	protein_coding
chr19	3482110	3483441	SMIM44	-	protein_coding
chr19	3490821	3500674	DOHH	-	protein_coding
chr19	3506311	3538334	FZR1	+	protein_coding
chr19	3538261	3574290	MFSD12	-	protein_coding
chr19	3539171	3544030	TEKTIP1	+	protein_coding
chr19	3572777	3579088	HMG20B	+	protein_coding
chr19	3585478	3593541	GIPC3	+	protein_coding
chr19	3594507	3606875	TBXA2R	-	protein_coding
chr19	3610645	3626815	CACTIN	-	protein_coding
chr19	3630183	3700468	PIP5K1C	-	protein_coding
chr19	3708362	3750813	TJP3	+	protein_coding
chr19	3750772	3761692	APBA3	-	protein_coding
chr19	3762682	3768575	MRPL54	+	protein_coding
chr19	3769089	3772228	RAX2	-	protein_coding
chr19	3777970	3802129	MATK	-	protein_coding
chr19	3804024	3869038	ZFR2	-	protein_coding
chr19	3879864	3928082	ATCAY	+	protein_coding
chr19	3933069	3942416	NMRK2	+	protein_coding
chr19	3958453	3971123	DAPK3	-	protein_coding
chr19	3976056	3985463	EEF2	-	protein_coding
chr19	4007736	4039386	PIAS4	+	protein_coding
chr19	4043303	4066899	ZBTB7A	-	protein_coding
chr19	4090321	4124122	MAP2K2	-	protein_coding
chr19	4153631	4173054	CREB3L3	+	protein_coding
chr19	4174109	4182566	SIRT6	-	protein_coding
chr19	4182689	4224814	ANKRD24	+	protein_coding
chr19	4229523	4237528	EBI3	+	protein_coding
chr19	4247080	4269088	YJU2	+	protein_coding
chr19	4279266	4290722	SHD	+	protein_coding
chr19	4292227	4302431	TMIGD2	-	protein_coding
chr19	4304598	4323843	FSD1	+	protein_coding
chr19	4324043	4342786	STAP2	-	protein_coding
chr19	4343527	4360086	MPND	+	protein_coding
chr19	4360370	4400547	SH3GL1	-	protein_coding
chr19	4402640	4445018	CHAF1A	+	protein_coding
chr19	4444999	4457794	UBXN6	-	protein_coding
chr19	4472297	4502208	HDGFL2	+	protein_coding
chr19	4502192	4518486	PLIN4	-	protein_coding
chr19	4522531	4535224	PLIN5	-	protein_coding
chr19	4536402	4540036	LRG1	-	protein_coding
chr19	4542593	4581776	SEMA6B	-	protein_coding
chr19	4639516	4655568	TNFAIP8L1	+	protein_coding
chr19	4641374	4670362	MYDGF	-	protein_coding
chr19	4674341	4724673	DPP9	-	protein_coding
chr19	4791734	4801273	FEM1A	+	protein_coding
chr19	4815932	4831712	TICAM1	-	protein_coding
chr19	4838341	4867694	PLIN3	-	protein_coding
chr19	4890437	4902896	ARRDC5	-	protein_coding
chr19	4903080	4962154	UHRF1	+	protein_coding
chr19	4969113	5153598	KDM4B	+	protein_coding
chr19	5158495	5340812	PTPRS	-	protein_coding
chr19	5455417	5456856	ZNRF4	+	protein_coding
chr19	5558167	5578349	TINCR	-	protein_coding
chr19	5586999	5624046	SAFB2	-	protein_coding
chr19	5623035	5668478	SAFB	+	protein_coding
chr19	5674947	5691875	RPL36	+	protein_coding
chr19	5678421	5680516	MICOS13	-	protein_coding
chr19	5680604	5688523	HSD11B1L	+	protein_coding
chr19	5691834	5720572	LONP1	-	protein_coding
chr19	5720637	5778734	CATSPERD	+	protein_coding
chr19	5782960	5784746	PRR22	-	protein_coding
chr19	5784832	5791225	DUS3L	-	protein_coding
chr19	5805067	5828324	NRTN	+	protein_coding
chr19	5830408	5839722	FUT6	-	protein_coding
chr19	5842888	5851471	FUT3	-	protein_coding
chr19	5865826	5870540	FUT5	-	protein_coding
chr19	5891276	5904006	NDUFA11	-	protein_coding
chr19	5904872	5910853	VMAC	+	protein_coding
chr19	5912339	5916211	CAPS	+	protein_coding
chr19	5916139	5978142	RANBP3	-	protein_coding
chr19	5993164	6199572	RFX2	-	protein_coding
chr19	6135247	6193094	ACSBG2	+	protein_coding
chr19	6210381	6279975	MLLT1	-	protein_coding
chr19	6306142	6333612	ACER1	-	protein_coding
chr19	6361531	6370242	CLPP	+	protein_coding
chr19	6372794	6375250	ALKBH7	+	protein_coding
chr19	6375148	6379058	PSPN	-	protein_coding
chr19	6379572	6393981	GTF2F1	-	protein_coding
chr19	6413102	6424811	KHSRP	-	protein_coding
chr19	6426037	6433779	SLC25A41	-	protein_coding
chr19	6436079	6465203	SLC25A23	-	protein_coding
chr19	6463777	6467221	CRB3	+	protein_coding
chr19	6467207	6482557	DENND1C	-	protein_coding
chr19	6494319	6502848	TUBB4A	-	protein_coding
chr19	6531026	6535924	TNFSF9	+	protein_coding
chr19	6583183	6604103	CD70	-	protein_coding
chr19	6661253	6670588	TNFSF14	-	protein_coding
chr19	6677704	6730562	C3	-	protein_coding
chr19	6729914	6737580	GPR108	-	protein_coding
chr19	6737925	6751530	TRIP10	+	protein_coding
chr19	6752160	6767463	SH2D3A	-	protein_coding
chr19	6772708	6857366	VAV1	+	protein_coding
chr19	6887566	6940459	ADGRE1	+	protein_coding
chr19	7018969	7021432	MBD3L2B	-	protein_coding
chr19	7030578	7033011	MBD3L5	+	protein_coding
chr19	7037749	7040179	MBD3L4	-	protein_coding
chr19	7049321	7051735	MBD3L2	+	protein_coding
chr19	7056207	7069665	MBD3L3	-	protein_coding
chr19	7069703	7087968	ZNF557	+	protein_coding
chr19	7112255	7294414	INSR	-	protein_coding
chr19	7348937	7472485	ARHGEF18	+	protein_coding
chr19	7476875	7497449	PEX11G	-	protein_coding
chr19	7492976	7508450	TEX45	+	protein_coding
chr19	7515292	7521025	ZNF358	+	protein_coding
chr19	7522624	7534009	MCOLN1	+	protein_coding
chr19	7534004	7561764	PNPLA6	+	protein_coding
chr19	7595863	7618304	CAMSAP3	+	protein_coding
chr19	7619525	7629545	XAB2	-	protein_coding
chr19	7629788	7631956	PET100	+	protein_coding
chr19	7631611	7633719	PCP2	-	protein_coding
chr19	7636772	7647873	STXBP2	+	protein_coding
chr19	7669049	7670455	RETN	+	protein_coding
chr19	7677088	7679829	MCEMP1	+	protein_coding
chr19	7680833	7687703	TRAPPC5	+	protein_coding
chr19	7688758	7702146	FCER2	-	protein_coding
chr19	7728957	7733906	CLEC4G	-	protein_coding
chr19	7739993	7747564	CD209	-	protein_coding
chr19	7763210	7769605	CLEC4M	+	protein_coding
chr19	7830218	7864976	EVI5L	+	protein_coding
chr19	7868719	7874390	PRR36	-	protein_coding
chr19	7888505	7902021	LRRC8E	+	protein_coding
chr19	7903843	7914478	MAP2K7	+	protein_coding
chr19	7914830	7919097	TGFBR3L	+	protein_coding
chr19	7920338	7923250	SNAPC2	+	protein_coding
chr19	7924491	7926135	CTXN1	-	protein_coding
chr19	7926718	7943667	TIMM44	-	protein_coding
chr19	7958573	8005659	ELAVL1	-	protein_coding
chr19	8052318	8062660	CCL25	+	protein_coding
chr19	8065402	8149592	FBN3	-	protein_coding
chr19	8206736	8262421	CERS4	+	protein_coding
chr19	8302127	8308358	CD320	-	protein_coding
chr19	8308768	8321375	NDUFA7	-	protein_coding
chr19	8321158	8323340	RPS28	+	protein_coding
chr19	8322584	8343262	KANK3	-	protein_coding
chr19	8363289	8374370	ANGPTL4	+	protein_coding
chr19	8389981	8404434	RAB11B	+	protein_coding
chr19	8413270	8439017	MARCHF2	+	protein_coding
chr19	8444767	8489114	HNRNPM	+	protein_coding
chr19	8490056	8502640	PRAM1	-	protein_coding
chr19	8509678	8514167	ZNF414	-	protein_coding
chr19	8520778	8577577	MYO1F	-	protein_coding
chr19	8580240	8610735	ADAMTS10	-	protein_coding
chr19	8630633	8681151	NFILZ	+	protein_coding
chr19	8697400	8698795	ACTL9	-	protein_coding
chr19	8721634	8732160	OR2Z1	+	protein_coding
chr19	8806170	8832314	ZNF558	-	protein_coding
chr19	8832377	8843340	MBD3L1	+	protein_coding
chr19	8848844	8981342	MUC16	-	protein_coding
chr19	9087061	9095669	OR1M1	+	protein_coding
chr19	9100407	9107475	OR7G2	-	protein_coding
chr19	9114828	9115763	OR7G1	-	protein_coding
chr19	9126012	9126950	OR7G3	-	protein_coding
chr19	9140397	9163424	ZNF317	+	protein_coding
chr19	9178979	9188818	OR7D2	+	protein_coding
chr19	9210276	9219589	OR7D4	-	protein_coding
chr19	9247344	9252625	OR7E24	+	protein_coding
chr19	9291140	9309838	ZNF699	-	protein_coding
chr19	9323772	9351162	ZNF559	+	protein_coding
chr19	9324174	9382617	ZNF559-ZNF177	+	protein_coding
chr19	9363013	9382617	ZNF177	+	protein_coding
chr19	9412429	9435573	ZNF266	-	protein_coding
chr19	9466355	9498616	ZNF560	-	protein_coding
chr19	9523223	9538645	ZNF426	-	protein_coding
chr19	9560329	9584504	ZNF121	-	protein_coding
chr19	9604680	9621236	ZNF561	-	protein_coding
chr19	9641807	9675100	ZNF562	-	protein_coding
chr19	9751993	9793180	ZNF846	-	protein_coding
chr19	9810267	9827816	FBXL12	-	protein_coding
chr19	9827892	9830115	UBL5	+	protein_coding
chr19	9835257	9849689	PIN1	+	protein_coding
chr19	9853718	9936515	OLFM2	-	protein_coding
chr19	9959561	10010504	COL5A3	-	protein_coding
chr19	10013249	10022279	RDH8	+	protein_coding
chr19	10086122	10093252	SHFL	+	protein_coding
chr19	10092338	10102678	ANGPTL6	-	protein_coding
chr19	10106223	10114780	PPAN-P2RY11	+	protein_coding
chr19	10106362	10112012	PPAN	+	protein_coding
chr19	10111693	10115372	P2RY11	+	protein_coding
chr19	10115014	10119918	EIF3G	-	protein_coding
chr19	10133342	10231286	DNMT1	-	protein_coding
chr19	10221433	10231331	S1PR2	-	protein_coding
chr19	10251901	10260055	MRPL4	+	protein_coding
chr19	10271093	10286615	ICAM1	+	protein_coding
chr19	10286955	10288522	ICAM4	+	protein_coding
chr19	10289952	10296778	ICAM5	+	protein_coding
chr19	10304803	10309880	ZGLP1	-	protein_coding
chr19	10309916	10316015	FDX2	-	protein_coding
chr19	10316212	10333529	RAVER1	-	protein_coding
chr19	10333776	10339661	ICAM3	-	protein_coding
chr19	10350533	10380608	TYK2	-	protein_coding
chr19	10391133	10420121	CDC37	-	protein_coding
chr19	10416773	10469630	PDE4A	+	protein_coding
chr19	10486125	10503558	KEAP1	-	protein_coding
chr19	10512742	10517931	S1PR5	-	protein_coding
chr19	10543895	10553418	ATG4D	+	protein_coding
chr19	10553085	10566031	KRI1	-	protein_coding
chr19	10566460	10569059	CDKN2D	-	protein_coding
chr19	10572671	10587315	AP1M2	-	protein_coding
chr19	10602457	10644557	SLC44A2	+	protein_coding
chr19	10654304	10692400	ILF3	+	protein_coding
chr19	10701430	10713437	QTRT1	+	protein_coding
chr19	10718055	10833488	DNM2	+	protein_coding
chr19	10832067	10836318	TMED1	-	protein_coding
chr19	10836575	10869790	C19orf38	+	protein_coding
chr19	10871553	10923075	CARM1	+	protein_coding
chr19	10922185	10928681	YIPF2	-	protein_coding
chr19	10928811	10933535	TIMM29	+	protein_coding
chr19	10960932	11079426	SMARCA4	+	protein_coding
chr19	11089462	11133820	LDLR	+	protein_coding
chr19	11131520	11155807	SPC24	-	protein_coding
chr19	11164270	11197791	KANK2	-	protein_coding
chr19	11199295	11262524	DOCK6	-	protein_coding
chr19	11237450	11241943	ANGPTL8	+	protein_coding
chr19	11296139	11326996	TSPAN16	+	protein_coding
chr19	11322068	11346270	RAB3D	-	protein_coding
chr19	11342776	11346518	TMEM205	-	protein_coding
chr19	11344684	11354944	CCDC159	+	protein_coding
chr19	11355386	11365698	PLPPR2	+	protein_coding
chr19	11374666	11376951	SWSAP1	+	protein_coding
chr19	11377207	11384342	EPOR	-	protein_coding
chr19	11384341	11419328	RGL3	-	protein_coding
chr19	11420604	11435782	ODAD3	-	protein_coding
chr19	11435284	11450968	PRKCSH	+	protein_coding
chr19	11451326	11481046	ELAVL3	-	protein_coding
chr19	11483427	11505839	ZNF653	-	protein_coding
chr19	11505929	11529172	ECSIT	-	protein_coding
chr19	11538767	11550323	CNN1	+	protein_coding
chr19	11551147	11559230	ELOF1	-	protein_coding
chr19	11559374	11619161	ZNF627	+	protein_coding
chr19	11574653	11579993	ACP5	-	protein_coding
chr19	11721265	11739009	ZNF823	-	protein_coding
chr19	11767000	11784078	ZNF441	+	protein_coding
chr19	11797667	11809622	ZNF491	+	protein_coding
chr19	11814273	11835216	ZNF440	+	protein_coding
chr19	11848726	11883750	ZNF439	+	protein_coding
chr19	11887782	11914329	ZNF69	+	protein_coding
chr19	11925068	11950773	ZNF700	+	protein_coding
chr19	11965037	11980617	ZNF763	+	protein_coding
chr19	12014715	12035741	ZNF433	-	protein_coding
chr19	12043805	12052961	ZNF878	-	protein_coding
chr19	12064731	12081565	ZNF844	+	protein_coding
chr19	12092843	12140355	ZNF20	-	protein_coding
chr19	12132117	12156731	ZNF625-ZNF20	-	protein_coding
chr19	12142090	12156734	ZNF625	-	protein_coding
chr19	12163064	12189871	ZNF136	+	protein_coding
chr19	12224686	12294883	ZNF44	-	protein_coding
chr19	12317477	12333720	ZNF563	-	protein_coding
chr19	12345944	12365905	ZNF442	-	protein_coding
chr19	12390016	12401271	ZNF799	-	protein_coding
chr19	12429706	12441021	ZNF443	-	protein_coding
chr19	12461184	12513854	ZNF709	-	protein_coding
chr19	12525373	12551542	ZNF564	-	protein_coding
chr19	12576100	12640098	ZNF490	-	protein_coding
chr19	12610918	12633840	ZNF791	+	protein_coding
chr19	12646511	12666742	MAN2B1	-	protein_coding
chr19	12666802	12675832	WDR83	+	protein_coding
chr19	12668073	12669415	WDR83OS	-	protein_coding
chr19	12675717	12681880	DHPS	-	protein_coding
chr19	12687998	12688422	GNG14	+	protein_coding
chr19	12688053	12696631	FBXW9	-	protein_coding
chr19	12699201	12724011	TNPO2	-	protein_coding
chr19	12730640	12734684	TRIR	-	protein_coding
chr19	12737139	12748323	GET3	+	protein_coding
chr19	12751702	12758458	BEST2	+	protein_coding
chr19	12763003	12872740	HOOK2	-	protein_coding
chr19	12791486	12793315	JUNB	+	protein_coding
chr19	12796820	12801800	PRDX2	-	protein_coding
chr19	12802031	12813581	THSD8	+	protein_coding
chr19	12806584	12813640	RNASEH2A	+	protein_coding
chr19	12825478	12835428	RTBDN	-	protein_coding
chr19	12833951	12874952	MAST1	+	protein_coding
chr19	12875209	12881595	DNASE2	-	protein_coding
chr19	12884422	12887201	KLF1	-	protein_coding
chr19	12891160	12914207	GCDH	+	protein_coding
chr19	12898786	12919293	SYCE2	-	protein_coding
chr19	12922479	12934037	FARSA	-	protein_coding
chr19	12938578	12944489	CALR	+	protein_coding
chr19	12945855	12953642	RAD23A	+	protein_coding
chr19	12953119	12957223	GADD45GIP1	-	protein_coding
chr19	12965159	12974760	DAND5	+	protein_coding
chr19	12995475	13098796	NFIX	+	protein_coding
chr19	13099033	13103161	LYL1	-	protein_coding
chr19	13104902	13117567	TRMT1	-	protein_coding
chr19	13116862	13141147	NACC1	+	protein_coding
chr19	13144058	13150383	STX10	-	protein_coding
chr19	13150411	13154911	IER2	+	protein_coding
chr19	13206442	13633025	CACNA1A	-	protein_coding
chr19	13731760	13763296	YJU2B	+	protein_coding
chr19	13764522	13774282	MRI1	+	protein_coding
chr19	13774456	13778773	C19orf53	+	protein_coding
chr19	13795443	13832254	ZSWIM4	+	protein_coding
chr19	13862063	13880757	NANOS3	+	protein_coding
chr19	13882348	13906452	BRME1	-	protein_coding
chr19	13906201	13930879	CC2D1A	+	protein_coding
chr19	13931187	13953392	PODNL1	-	protein_coding
chr19	13952509	13961449	DCAF15	+	protein_coding
chr19	13961530	14007039	RFX1	-	protein_coding
chr19	14028148	14031551	RLN3	+	protein_coding
chr19	14031762	14053218	IL27RA	+	protein_coding
chr19	14053363	14062076	PALM3	-	protein_coding
chr19	14072536	14075062	MISP3	+	protein_coding
chr19	14081624	14085875	C19orf67	-	protein_coding
chr19	14087851	14091036	SAMD1	-	protein_coding
chr19	14091688	14118084	PRKACA	-	protein_coding
chr19	14112324	14112476	SMIM46	-	protein_coding
chr19	14119512	14136613	ASF1B	-	protein_coding
chr19	14147743	14206187	ADGRL1	-	protein_coding
chr19	14380501	14408725	ADGRE5	+	protein_coding
chr19	14408798	14419383	DDX39A	-	protein_coding
chr19	14433053	14471867	PKN1	+	protein_coding
chr19	14472466	14475354	PTGER1	-	protein_coding
chr19	14477760	14496149	GIPC1	-	protein_coding
chr19	14514769	14560391	DNAJB1	-	protein_coding
chr19	14517085	14565980	TECR	+	protein_coding
chr19	14566078	14572066	NDUFB7	-	protein_coding
chr19	14583084	14612035	CLEC17A	+	protein_coding
chr19	14619117	14690027	ADGRE3	-	protein_coding
chr19	14689801	14733746	ZNF333	+	protein_coding
chr19	14732392	14778560	ADGRE2	-	protein_coding
chr19	14789260	14835376	OR7C1	-	protein_coding
chr19	14826241	14835185	OR7A5	-	protein_coding
chr19	14840466	14848922	OR7A10	-	protein_coding
chr19	14878203	14886132	OR7A17	-	protein_coding
chr19	14941489	14942448	OR7C2	+	protein_coding
chr19	14950033	15022990	SLC1A6	-	protein_coding
chr19	15010726	15023276	CCDC105	+	protein_coding
chr19	15049480	15058293	CASP14	+	protein_coding
chr19	15082211	15092970	OR1I1	+	protein_coding
chr19	15107401	15114985	SYDE1	+	protein_coding
chr19	15114984	15125786	ILVBL	-	protein_coding
chr19	15159038	15200995	NOTCH3	-	protein_coding
chr19	15226919	15233435	EPHX3	-	protein_coding
chr19	15235519	15332545	BRD4	-	protein_coding
chr19	15353385	15379815	AKAP8	-	protein_coding
chr19	15380050	15419141	AKAP8L	-	protein_coding
chr19	15419978	15449956	WIZ	-	protein_coding
chr19	15451624	15464544	RASAL3	-	protein_coding
chr19	15468645	15498956	PGLYRP2	-	protein_coding
chr19	15508525	15552317	CYP4F22	+	protein_coding
chr19	15615218	15630639	CYP4F8	+	protein_coding
chr19	15640897	15662825	CYP4F3	+	protein_coding
chr19	15673018	15697174	CYP4F12	+	protein_coding
chr19	15728024	15729052	OR10H2	+	protein_coding
chr19	15737985	15742343	OR10H3	+	protein_coding
chr19	15787661	15800357	OR10H5	+	protein_coding
chr19	15804549	15815664	OR10H1	-	protein_coding
chr19	15878023	15898077	CYP4F2	-	protein_coding
chr19	15912367	15934867	CYP4F11	-	protein_coding
chr19	15944299	15950350	OR10H4	+	protein_coding
chr19	16067021	16103002	TPM4	+	protein_coding
chr19	16111889	16134234	RAB8A	+	protein_coding
chr19	16134028	16158575	HSH2D	+	protein_coding
chr19	16161368	16173525	CIB3	-	protein_coding
chr19	16185380	16192046	FAM32A	+	protein_coding
chr19	16197854	16245906	AP1M1	+	protein_coding
chr19	16324826	16328685	KLF2	+	protein_coding
chr19	16355239	16472085	EPS15L1	-	protein_coding
chr19	16479061	16496167	CALR3	-	protein_coding
chr19	16496394	16521352	C19orf44	+	protein_coding
chr19	16517894	16542437	CHERP	-	protein_coding
chr19	16549831	16572415	SLC35E1	-	protein_coding
chr19	16574907	16629062	MED26	-	protein_coding
chr19	16630751	16660442	SMIM7	-	protein_coding
chr19	16661139	16690023	TMEM38A	+	protein_coding
chr19	16719847	16817963	NWD1	+	protein_coding
chr19	16829398	16880353	SIN3B	+	protein_coding
chr19	16888999	16892606	F2RL3	+	protein_coding
chr19	16892951	17026815	CPAMD8	-	protein_coding
chr19	17049729	17075625	HAUS8	-	protein_coding
chr19	17075777	17214537	MYO9B	+	protein_coding
chr19	17215346	17219829	USE1	+	protein_coding
chr19	17226213	17229219	OCEL1	+	protein_coding
chr19	17231883	17245919	NR2F6	-	protein_coding
chr19	17249171	17282786	USHBP1	-	protein_coding
chr19	17267376	17281249	BABAM1	+	protein_coding
chr19	17281645	17287646	ANKLE1	+	protein_coding
chr19	17292131	17310236	ABHD8	-	protein_coding
chr19	17292609	17306843	MRPL34	+	protein_coding
chr19	17309518	17323298	DDA1	+	protein_coding
chr19	17323223	17334855	ANO8	-	protein_coding
chr19	17334920	17342731	GTPBP3	+	protein_coding
chr19	17351450	17377342	PLVAP	-	protein_coding
chr19	17387196	17394196	CCDC194	-	protein_coding
chr19	17402939	17405630	BST2	-	protein_coding
chr19	17405722	17433724	MVB12A	+	protein_coding
chr19	17435509	17448668	TMEM221	-	protein_coding
chr19	17455425	17460926	NXNL1	-	protein_coding
chr19	17468769	17506168	SLC27A1	+	protein_coding
chr19	17511636	17521288	PGLS	+	protein_coding
chr19	17523301	17553839	NIBAN3	+	protein_coding
chr19	17555649	17583162	COLGALT1	+	protein_coding
chr19	17601336	17688365	UNC13A	-	protein_coding
chr19	17719242	17734513	MAP1S	+	protein_coding
chr19	17747718	17788568	FCHO1	+	protein_coding
chr19	17794828	17813576	B3GNT3	+	protein_coding
chr19	17816512	17821574	INSL3	-	protein_coding
chr19	17824780	17848071	JAK3	-	protein_coding
chr19	17859910	17864153	RPL18A	+	protein_coding
chr19	17871945	17895174	SLC5A5	+	protein_coding
chr19	17933015	17943991	CCDC124	+	protein_coding
chr19	17951293	18000085	KCNN1	+	protein_coding
chr19	18001132	18014102	ARRDC2	+	protein_coding
chr19	18058995	18098944	IL12RB1	-	protein_coding
chr19	18097778	18151692	MAST3	+	protein_coding
chr19	18153163	18170532	PIK3R2	+	protein_coding
chr19	18173162	18178117	IFI30	+	protein_coding
chr19	18193218	18196948	MPV17L2	+	protein_coding
chr19	18196784	18204042	RAB3A	-	protein_coding
chr19	18207965	18248200	PDE4C	-	protein_coding
chr19	18257098	18274500	IQCN	-	protein_coding
chr19	18279694	18281622	JUND	-	protein_coding
chr19	18306236	18323112	LSM4	-	protein_coding
chr19	18340598	18369950	PGPEP1	+	protein_coding
chr19	18374731	18389176	GDF15	+	protein_coding
chr19	18391137	18397622	LRRC25	-	protein_coding
chr19	18418864	18434562	SSBP4	+	protein_coding
chr19	18434388	18438167	ISYNA1	-	protein_coding
chr19	18442663	18522116	ELL	-	protein_coding
chr19	18531751	18544077	FKBP8	-	protein_coding
chr19	18557762	18569387	KXD1	+	protein_coding
chr19	18571730	18577550	UBA52	+	protein_coding
chr19	18572220	18607741	CRLF1	-	protein_coding
chr19	18588685	18592337	REX1BD	+	protein_coding
chr19	18607430	18621039	TMEM59L	+	protein_coding
chr19	18637025	18671721	KLHL26	+	protein_coding
chr19	18683678	18782333	CRTC1	+	protein_coding
chr19	18782773	18791305	COMP	-	protein_coding
chr19	18831959	18868230	UPF1	+	protein_coding
chr19	18868545	18896158	GDF1	-	protein_coding
chr19	18868545	18896727	CERS1	-	protein_coding
chr19	18899514	18919387	COPE	-	protein_coding
chr19	18919705	18929189	DDX49	+	protein_coding
chr19	18929201	18941261	HOMER3	-	protein_coding
chr19	18990888	19034023	SUGP2	-	protein_coding
chr19	19033575	19060311	ARMC6	+	protein_coding
chr19	19063994	19113030	SLC25A42	+	protein_coding
chr19	19119169	19138513	TMEM161A	-	protein_coding
chr19	19145567	19192131	MEF2B	-	protein_coding
chr19	19145569	19192158	BORCS8-MEF2B	-	protein_coding
chr19	19176903	19192591	BORCS8	-	protein_coding
chr19	19192229	19201869	RFXANK	+	protein_coding
chr19	19201409	19203414	NR2C2AP	-	protein_coding
chr19	19211958	19252233	NCAN	+	protein_coding
chr19	19254756	19262804	HAPLN4	-	protein_coding
chr19	19264364	19273391	TM6SF2	-	protein_coding
chr19	19276018	19320509	SUGP1	-	protein_coding
chr19	19320829	19358754	MAU2	+	protein_coding
chr19	19385826	19508932	GATAD2A	+	protein_coding
chr19	19512418	19515548	TSSK6	-	protein_coding
chr19	19515736	19529054	NDUFA13	+	protein_coding
chr19	19528861	19537581	YJEFN3	+	protein_coding
chr19	19538248	19546659	CILP2	+	protein_coding
chr19	19561707	19618693	PBX4	-	protein_coding
chr19	19623655	19628930	LPAR2	-	protein_coding
chr19	19629476	19643657	GMIP	-	protein_coding
chr19	19645198	19663676	ATP13A1	-	protein_coding
chr19	19668796	19683509	ZNF101	+	protein_coding
chr19	19710472	19733112	ZNF14	-	protein_coding
chr19	19785839	19821751	ZNF506	-	protein_coding
chr19	19865882	19894674	ZNF253	+	protein_coding
chr19	19900913	19963464	ZNF93	+	protein_coding
chr19	19997058	20039505	ZNF682	-	protein_coding
chr19	20077994	20127076	ZNF90	+	protein_coding
chr19	20167214	20200488	ZNF486	+	protein_coding
chr19	20535825	20565809	ZNF737	-	protein_coding
chr19	20619939	20661596	ZNF626	-	protein_coding
chr19	20776304	20809995	ZNF66	+	protein_coding
chr19	20923222	20950697	ZNF85	+	protein_coding
chr19	21020634	21060050	ZNF430	+	protein_coding
chr19	21082159	21125270	ZNF714	+	protein_coding
chr19	21142024	21196053	ZNF431	+	protein_coding
chr19	21291160	21329425	ZNF708	-	protein_coding
chr19	21358930	21388582	ZNF738	+	protein_coding
chr19	21397119	21427577	ZNF493	+	protein_coding
chr19	21496682	21556270	ZNF429	+	protein_coding
chr19	21722771	21767579	ZNF100	-	protein_coding
chr19	21804946	21852125	ZNF43	-	protein_coding
chr19	21932958	22010949	ZNF208	-	protein_coding
chr19	22052430	22091480	ZNF257	+	protein_coding
chr19	22179089	22215801	ZNF676	-	protein_coding
chr19	22286441	22317176	ZNF729	+	protein_coding
chr19	22391019	22532485	ZNF98	-	protein_coding
chr19	22634324	22667671	ZNF492	+	protein_coding
chr19	22752183	22784151	ZNF99	-	protein_coding
chr19	22832291	22858667	ZNF723	+	protein_coding
chr19	22974883	23003176	ZNF728	-	protein_coding
chr19	23075210	23147221	ZNF730	+	protein_coding
chr19	23221599	23250394	ZNF724	-	protein_coding
chr19	23304991	23395471	ZNF91	-	protein_coding
chr19	23525631	23687220	ZNF675	-	protein_coding
chr19	23739195	23758891	ZNF681	-	protein_coding
chr19	23762944	23871162	RPSAP58	+	protein_coding
chr19	23914876	23945159	ZNF726	+	protein_coding
chr19	24033405	24129968	ZNF254	+	protein_coding
chr19	29205320	29213151	UQCRFS1	-	protein_coding
chr19	29525994	29564551	VSTM2B	+	protein_coding
chr19	29606283	29617237	POP4	+	protein_coding
chr19	29665459	29675477	PLEKHF1	+	protein_coding
chr19	29698937	29715789	C19orf12	-	protein_coding
chr19	29811991	29824312	CCNE1	+	protein_coding
chr19	29923644	30016612	URI1	+	protein_coding
chr19	30224891	30713586	ZNF536	+	protein_coding
chr19	31149979	31349436	TSHZ3	-	protein_coding
chr19	32345594	32387667	ZNF507	+	protein_coding
chr19	32405543	32485895	DPY19L3	+	protein_coding
chr19	32581190	32587453	PDCD5	+	protein_coding
chr19	32597006	32676597	ANKRD27	-	protein_coding
chr19	32675848	32678300	RGS9BP	+	protein_coding
chr19	32691821	32713792	NUDT19	+	protein_coding
chr19	32719753	32829580	TDRD12	+	protein_coding
chr19	32830509	32869767	SLC7A9	-	protein_coding
chr19	32875925	32971991	CEP89	-	protein_coding
chr19	32972209	32978229	FAAP24	+	protein_coding
chr19	32978592	33064888	RHPN2	-	protein_coding
chr19	33080899	33130542	GPATCH1	+	protein_coding
chr19	33132090	33175799	WDR88	+	protein_coding
chr19	33177603	33208864	LRP3	+	protein_coding
chr19	33208664	33225850	SLC7A10	-	protein_coding
chr19	33299934	33302534	CEBPA	-	protein_coding
chr19	33373685	33382686	CEBPG	+	protein_coding
chr19	33386950	33521823	PEPD	-	protein_coding
chr19	33621953	33773509	CHST8	+	protein_coding
chr19	33795933	33815763	KCTD15	+	protein_coding
chr19	34172504	34229288	LSM14A	+	protein_coding
chr19	34254552	34355566	GARRE1	+	protein_coding
chr19	34359480	34402413	GPI	+	protein_coding
chr19	34404399	34426168	PDCD2L	+	protein_coding
chr19	34428352	34471251	UBA2	+	protein_coding
chr19	34481758	34512304	WTIP	+	protein_coding
chr19	34590644	34677159	SCGB2B2	-	protein_coding
chr19	34677639	34686397	ZNF302	+	protein_coding
chr19	34734155	34745378	ZNF181	+	protein_coding
chr19	34758073	34773229	ZNF599	-	protein_coding
chr19	34926903	34945170	ZNF30	+	protein_coding
chr19	34956354	34964229	ZNF792	-	protein_coding
chr19	34994784	35026471	GRAMD1A	+	protein_coding
chr19	35030470	35040449	SCN1B	+	protein_coding
chr19	35040506	35066573	HPN	+	protein_coding
chr19	35115823	35124324	FXYD3	+	protein_coding
chr19	35124513	35142451	LGI4	-	protein_coding
chr19	35138824	35143109	FXYD1	+	protein_coding
chr19	35143250	35154302	FXYD7	+	protein_coding
chr19	35154730	35169881	FXYD5	+	protein_coding
chr19	35224800	35228739	FAM187B	-	protein_coding
chr19	35248330	35267964	LSR	+	protein_coding
chr19	35268962	35279821	USF2	+	protein_coding
chr19	35280716	35285143	HAMP	+	protein_coding
chr19	35292125	35313807	MAG	+	protein_coding
chr19	35319261	35347361	CD22	+	protein_coding
chr19	35347902	35353864	FFAR1	+	protein_coding
chr19	35358460	35360489	FFAR3	+	protein_coding
chr19	35371068	35372962	GPR42	+	protein_coding
chr19	35443907	35451767	FFAR2	+	protein_coding
chr19	35487324	35495558	KRTDAP	-	protein_coding
chr19	35497220	35513658	DMKN	-	protein_coding
chr19	35523367	35528351	SBSN	-	protein_coding
chr19	35533455	35545319	GAPDHS	+	protein_coding
chr19	35545600	35547526	TMEM147	+	protein_coding
chr19	35550031	35563658	ATP4A	-	protein_coding
chr19	35586161	35587296	PMIS2	+	protein_coding
chr19	35612735	35625355	HAUS5	+	protein_coding
chr19	35629030	35637686	RBM42	+	protein_coding
chr19	35641745	35644871	ETV2	+	protein_coding
chr19	35648323	35658782	COX6B1	+	protein_coding
chr19	35666517	35678481	UPK1A	+	protein_coding
chr19	35704558	35717038	ZBTB32	+	protein_coding
chr19	35717973	35738880	KMT2B	+	protein_coding
chr19	35738801	35742453	IGFLR1	-	protein_coding
chr19	35742464	35745445	U2AF1L4	-	protein_coding
chr19	35745600	35747519	PSENEN	+	protein_coding
chr19	35748361	35754519	LIN37	+	protein_coding
chr19	35754566	35758079	HSPB6	-	protein_coding
chr19	35758143	35771166	PROSER3	+	protein_coding
chr19	35774532	35788822	ARHGAP33	+	protein_coding
chr19	35799988	35813299	PRODH2	-	protein_coding
chr19	35825372	35869287	NPHS1	-	protein_coding
chr19	35855861	35867136	KIRREL2	+	protein_coding
chr19	35867899	35879792	APLP1	+	protein_coding
chr19	35887653	35902303	NFKBID	-	protein_coding
chr19	35902529	35904377	HCST	+	protein_coding
chr19	35904401	35908295	TYROBP	-	protein_coding
chr19	35935358	35946624	LRFN3	+	protein_coding
chr19	35995188	35996312	SDHAF1	+	protein_coding
chr19	36003307	36008813	SYNE4	-	protein_coding
chr19	36009120	36014239	ALKBH6	-	protein_coding
chr19	36014660	36033343	CLIP3	-	protein_coding
chr19	36034984	36054739	THAP8	-	protein_coding
chr19	36054649	36105108	WDR62	+	protein_coding
chr19	36111143	36113711	OVOL3	+	protein_coding
chr19	36113709	36115213	POLR2I	-	protein_coding
chr19	36114289	36125947	TBCB	+	protein_coding
chr19	36139953	36150353	CAPNS1	+	protein_coding
chr19	36150922	36152449	COX7A1	-	protein_coding
chr19	36182276	36246257	ZNF565	-	protein_coding
chr19	36214602	36238771	ZNF146	+	protein_coding
chr19	36334453	36379201	ZFP14	-	protein_coding
chr19	36383120	36418644	ZFP82	-	protein_coding
chr19	36445119	36489902	ZNF566	-	protein_coding
chr19	36510687	36528271	ZNF260	-	protein_coding
chr19	36534774	36605276	ZNF529	-	protein_coding
chr19	36604817	36634114	ZNF382	+	protein_coding
chr19	36636618	36666853	ZNF461	-	protein_coding
chr19	36687612	36727701	ZNF567	+	protein_coding
chr19	36714383	36772825	ZNF850	-	protein_coding
chr19	36817428	36850787	ZNF790	-	protein_coding
chr19	36850361	36913029	ZNF345	+	protein_coding
chr19	36888124	36916291	ZNF829	-	protein_coding
chr19	36916316	37005037	ZNF568	+	protein_coding
chr19	37007857	37130368	ZNF420	+	protein_coding
chr19	37106734	37172741	ZNF585A	-	protein_coding
chr19	37181579	37218153	ZNF585B	-	protein_coding
chr19	37217926	37248740	ZNF383	+	protein_coding
chr19	37312837	37369365	ZNF875	+	protein_coding
chr19	37371061	37393066	ZNF527	+	protein_coding
chr19	37411155	37469275	ZNF569	-	protein_coding
chr19	37467585	37488652	ZNF570	+	protein_coding
chr19	37506939	37548762	ZNF793	+	protein_coding
chr19	37551406	37614179	ZNF540	+	protein_coding
chr19	37554782	37594792	ZNF571	-	protein_coding
chr19	37613749	37692337	ZFP30	-	protein_coding
chr19	37696371	37719761	ZNF607	-	protein_coding
chr19	37735833	37817300	ZNF573	-	protein_coding
chr19	37884823	37906677	WDR87	-	protein_coding
chr19	37907208	38208369	SIPA1L3	+	protein_coding
chr19	38211006	38229714	DPF1	-	protein_coding
chr19	38244035	38292615	SPINT2	+	protein_coding
chr19	38251237	38256532	PPP1R14A	-	protein_coding
chr19	38303558	38317273	YIF1B	-	protein_coding
chr19	38304164	38305006	C19orf33	+	protein_coding
chr19	38319845	38332076	KCNK6	+	protein_coding
chr19	38335775	38370943	CATSPERG	+	protein_coding
chr19	38374563	38383850	PSMD8	+	protein_coding
chr19	38384267	38388082	GGN	-	protein_coding
chr19	38388421	38399587	SPRED3	+	protein_coding
chr19	38403093	38409088	FAM98C	+	protein_coding
chr19	38409051	38426305	RASGRP4	-	protein_coding
chr19	38433691	38595273	RYR1	+	protein_coding
chr19	38587641	38618882	MAP4K1	-	protein_coding
chr19	38619082	38636955	EIF3K	+	protein_coding
chr19	38647649	38731589	ACTN4	+	protein_coding
chr19	38730187	38769904	CAPN12	-	protein_coding
chr19	38770968	38773517	LGALS7	-	protein_coding
chr19	38789200	38791754	LGALS7B	+	protein_coding
chr19	38801671	38812945	LGALS4	-	protein_coding
chr19	38815422	38831841	ECH1	-	protein_coding
chr19	38836370	38852347	HNRNPL	-	protein_coding
chr19	38867830	38878275	RINL	-	protein_coding
chr19	38878555	38899862	SIRT2	-	protein_coding
chr19	38899700	38908893	NFKBIB	+	protein_coding
chr19	38908980	38912186	CCER2	-	protein_coding
chr19	38915266	38930763	SARS2	-	protein_coding
chr19	38930944	38933168	MRPS12	+	protein_coding
chr19	38941401	38975742	FBXO17	-	protein_coding
chr19	38990714	39032785	FBXO27	-	protein_coding
chr19	39083913	39111493	ACP7	+	protein_coding
chr19	39125770	39182816	PAK4	+	protein_coding
chr19	39196964	39201884	NCCRP1	+	protein_coding
chr19	39202825	39204263	SYCN	-	protein_coding
chr19	39243455	39245250	IFNL3	-	protein_coding
chr19	39246314	39248856	IFNL4	-	protein_coding
chr19	39268396	39270188	IFNL2	+	protein_coding
chr19	39296407	39298673	IFNL1	+	protein_coding
chr19	39306566	39320863	LRFN1	-	protein_coding
chr19	39328353	39342372	GMFG	-	protein_coding
chr19	39342421	39385710	SAMD4B	+	protein_coding
chr19	39385629	39391154	PAF1	-	protein_coding
chr19	39391303	39400641	MED29	+	protein_coding
chr19	39406847	39409412	ZFP36	+	protein_coding
chr19	39412669	39428415	PLEKHG2	+	protein_coding
chr19	39433137	39435949	RPS16	-	protein_coding
chr19	39436156	39476670	SUPT5H	+	protein_coding
chr19	39480412	39493785	TIMM50	+	protein_coding
chr19	39498895	39508481	DLL3	+	protein_coding
chr19	39515139	39520675	SELENOV	+	protein_coding
chr19	39530987	39532852	EID2B	-	protein_coding
chr19	39538707	39540161	EID2	-	protein_coding
chr19	39602524	39607474	LGALS13	+	protein_coding
chr19	39655913	39660647	LGALS16	+	protein_coding
chr19	39704481	39709444	LGALS14	+	protein_coding
chr19	39731255	39738029	CLC	-	protein_coding
chr19	39776595	39786291	LEUTX	+	protein_coding
chr19	39825350	39834201	DYRK1B	-	protein_coding
chr19	39834458	39846379	FBL	-	protein_coding
chr19	39863323	39934626	FCGBP	-	protein_coding
chr19	39971165	39981764	PSMC4	+	protein_coding
chr19	39984134	40021038	ZNF546	+	protein_coding
chr19	40028260	40056231	ZNF780B	-	protein_coding
chr19	40069152	40090943	ZNF780A	-	protein_coding
chr19	40191426	40215575	MAP3K10	+	protein_coding
chr19	40216058	40218384	TTC9B	-	protein_coding
chr19	40222208	40226697	CCNP	-	protein_coding
chr19	40230317	40285536	AKT2	-	protein_coding
chr19	40319536	40348527	C19orf47	-	protein_coding
chr19	40348456	40389472	PLD3	+	protein_coding
chr19	40379271	40390181	HIPK4	-	protein_coding
chr19	40393766	40414793	PRX	-	protein_coding
chr19	40421589	40425992	SERTAD1	-	protein_coding
chr19	40440844	40444335	SERTAD3	-	protein_coding
chr19	40447765	40465764	BLVRB	-	protein_coding
chr19	40466241	40576464	SPTBN4	+	protein_coding
chr19	40576853	40591399	SHKBP1	+	protein_coding
chr19	40592883	40629818	LTBP4	+	protein_coding
chr19	40665905	40690972	NUMBL	-	protein_coding
chr19	40691514	40725784	COQ8B	-	protein_coding
chr19	40717112	40740860	ITPKC	+	protein_coding
chr19	40740856	40751553	C19orf54	-	protein_coding
chr19	40750637	40765389	SNRPA	+	protein_coding
chr19	40771648	40796943	MIA-RAB4B	+	protein_coding
chr19	40771648	40777490	MIA	+	protein_coding
chr19	40778216	40796942	RAB4B	+	protein_coding
chr19	40778242	40808418	RAB4B-EGLN2	+	protein_coding
chr19	40798996	40808434	EGLN2	+	protein_coding
chr19	40843541	40850447	CYP2A6	-	protein_coding
chr19	40875439	40882752	CYP2A7	-	protein_coding
chr19	40991282	41018398	CYP2B6	+	protein_coding
chr19	41088451	41096195	CYP2A13	+	protein_coding
chr19	41114432	41128381	CYP2F1	+	protein_coding
chr19	41193210	41207539	CYP2S1	+	protein_coding
chr19	41219223	41261766	AXL	+	protein_coding
chr19	41262496	41307787	HNRNPUL1	+	protein_coding
chr19	41301587	41353922	TGFB1	-	protein_coding
chr19	41310172	41324873	CCDC97	+	protein_coding
chr19	41350911	41384083	TMEM91	+	protein_coding
chr19	41354417	41364165	B9D2	-	protein_coding
chr19	41386371	41397362	EXOSC5	-	protein_coding
chr19	41397808	41425002	BCKDHA	+	protein_coding
chr19	41425359	41428730	B3GNT8	-	protein_coding
chr19	41431318	41440717	DMAC2	-	protein_coding
chr19	41443156	41444765	ERICH4	+	protein_coding
chr19	41549518	41586844	CEACAM21	+	protein_coding
chr19	41619015	41627074	CEACAM4	-	protein_coding
chr19	41673303	41706976	CEACAM7	-	protein_coding
chr19	41708585	41730433	CEACAM5	+	protein_coding
chr19	41750977	41772211	CEACAM6	+	protein_coding
chr19	41796587	41811554	CEACAM3	+	protein_coding
chr19	41837074	41844697	LYPD4	-	protein_coding
chr19	41844743	41852333	DMRTC2	+	protein_coding
chr19	41860255	41872925	RPS19	+	protein_coding
chr19	41877279	41881372	CD79A	+	protein_coding
chr19	41883173	41930150	ARHGEF1	+	protein_coding
chr19	41907704	41928449	ERFL	-	protein_coding
chr19	41956681	41959321	RABAC1	-	protein_coding
chr19	41966582	41997497	ATP1A3	-	protein_coding
chr19	41998321	42070206	GRIK5	-	protein_coding
chr19	42068477	42081552	ZNF574	+	protein_coding
chr19	42086110	42196585	POU2F2	-	protein_coding
chr19	42198598	42220140	DEDD2	-	protein_coding
chr19	42220312	42228201	ZNF526	+	protein_coding
chr19	42226225	42242625	GSK3A	-	protein_coding
chr19	42247569	42255128	ERF	-	protein_coding
chr19	42268537	42295797	CIC	+	protein_coding
chr19	42297033	42303546	PAFAH1B3	-	protein_coding
chr19	42302098	42310814	PRR19	+	protein_coding
chr19	42313309	42325064	TMEM145	+	protein_coding
chr19	42325609	42378769	MEGF8	+	protein_coding
chr19	42387019	42390297	CNFN	-	protein_coding
chr19	42401514	42427388	LIPE	-	protein_coding
chr19	42428278	42442946	CXCL17	-	protein_coding
chr19	42507304	42561234	CEACAM1	-	protein_coding
chr19	42580243	42595055	CEACAM8	-	protein_coding
chr19	42721638	42740481	PSG3	-	protein_coding
chr19	42752686	42765678	PSG8	-	protein_coding
chr19	42866464	42879822	PSG1	-	protein_coding
chr19	42902086	42919563	PSG6	-	protein_coding
chr19	42924132	42937207	PSG7	-	protein_coding
chr19	43007656	43026474	PSG11	-	protein_coding
chr19	43064209	43083045	PSG2	-	protein_coding
chr19	43166256	43186536	PSG5	-	protein_coding
chr19	43192702	43207299	PSG4	-	protein_coding
chr19	43211791	43269530	PSG9	-	protein_coding
chr19	43353686	43363172	CD177	+	protein_coding
chr19	43401496	43418597	TEX101	+	protein_coding
chr19	43460787	43465608	LYPD3	-	protein_coding
chr19	43474954	43504935	PHLDB3	-	protein_coding
chr19	43506719	43527230	ETHE1	-	protein_coding
chr19	43525497	43536130	ZNF575	+	protein_coding
chr19	43543311	43580473	XRCC1	-	protein_coding
chr19	43575801	43583964	PINLYP	+	protein_coding
chr19	43584367	43596134	IRGQ	-	protein_coding
chr19	43596392	43601157	ZNF576	+	protein_coding
chr19	43596617	43614498	SRRM5	+	protein_coding
chr19	43607224	43619629	ZNF428	-	protein_coding
chr19	43622368	43639850	CADM4	-	protein_coding
chr19	43646095	43670547	PLAUR	-	protein_coding
chr19	43716076	43720021	IRGC	+	protein_coding
chr19	43727983	43754962	SMG9	-	protein_coding
chr19	43766533	43780976	KCNN4	-	protein_coding
chr19	43785874	43827206	LYPD5	-	protein_coding
chr19	43827321	43852017	ZNF283	+	protein_coding
chr19	43872365	43901385	ZNF404	-	protein_coding
chr19	43912624	43935282	ZNF45	-	protein_coding
chr19	43951223	43967709	ZNF221	+	protein_coding
chr19	43967862	43998326	ZNF155	+	protein_coding
chr19	44002957	44013924	ZNF230	+	protein_coding
chr19	44025342	44033110	ZNF222	+	protein_coding
chr19	44051367	44067999	ZNF223	+	protein_coding
chr19	44072159	44089613	ZNF284	+	protein_coding
chr19	44094361	44109886	ZNF224	+	protein_coding
chr19	44112181	44134822	ZNF225	+	protein_coding
chr19	44141554	44160313	ZNF234	+	protein_coding
chr19	44165073	44178381	ZNF226	+	protein_coding
chr19	44207547	44237268	ZNF227	+	protein_coding
chr19	44228729	44305046	ZNF235	-	protein_coding
chr19	44259880	44275317	ZNF233	+	protein_coding
chr19	44326555	44367217	ZNF112	-	protein_coding
chr19	44382298	44401608	ZNF285	-	protein_coding
chr19	44417519	44448578	ZNF229	-	protein_coding
chr19	44474428	44500524	ZNF180	-	protein_coding
chr19	44501677	44529788	CEACAM20	-	protein_coding
chr19	44613563	44636781	IGSF23	+	protein_coding
chr19	44643798	44666162	PVR	+	protein_coding
chr19	44662278	44684359	CEACAM19	+	protein_coding
chr19	44699151	44710718	CEACAM16	+	protein_coding
chr19	44747705	44760044	BCL3	+	protein_coding
chr19	44777869	44800652	CBLC	+	protein_coding
chr19	44809071	44821421	BCAM	+	protein_coding
chr19	44846175	44889223	NECTIN2	+	protein_coding
chr19	44890569	44903689	TOMM40	+	protein_coding
chr19	44905791	44909393	APOE	+	protein_coding
chr19	44914247	44919349	APOC1	+	protein_coding
chr19	44942237	44945496	APOC4	+	protein_coding
chr19	44942238	44949565	APOC4-APOC2	+	protein_coding
chr19	44946035	44949565	APOC2	+	protein_coding
chr19	44954585	44993341	CLPTM1	+	protein_coding
chr19	45001461	45038192	RELB	+	protein_coding
chr19	45039045	45070956	CLASRP	+	protein_coding
chr19	45071500	45076478	ZNF296	-	protein_coding
chr19	45079195	45091518	GEMIN7	+	protein_coding
chr19	45079288	45305284	MARK4	+	protein_coding
chr19	45091396	45148077	PPP1R37	+	protein_coding
chr19	45149744	45160982	NKPD1	-	protein_coding
chr19	45162928	45178237	TRAPPC6A	-	protein_coding
chr19	45178784	45216933	BLOC1S3	+	protein_coding
chr19	45212370	45245407	EXOC3L2	-	protein_coding
chr19	45306413	45322875	CKM	-	protein_coding
chr19	45333434	45351520	KLC3	+	protein_coding
chr19	45349837	45370918	ERCC2	-	protein_coding
chr19	45379638	45406349	PPP1R13L	-	protein_coding
chr19	45406644	45410737	POLR1G	+	protein_coding
chr19	45407334	45478828	ERCC1	-	protein_coding
chr19	45467995	45475179	FOSB	+	protein_coding
chr19	45485294	45497055	RTN2	-	protein_coding
chr19	45488777	45502513	PPM1N	+	protein_coding
chr19	45506579	45526989	VASP	+	protein_coding
chr19	45527767	45602212	OPA3	-	protein_coding
chr19	45589764	45602212	GPR4	-	protein_coding
chr19	45606994	45645602	EML2	-	protein_coding
chr19	45668221	45683722	GIPR	+	protein_coding
chr19	45687460	45692569	SNRPD2	-	protein_coding
chr19	45692403	45703989	QPCTL	+	protein_coding
chr19	45710629	45730896	FBXO46	-	protein_coding
chr19	45733439	45764541	MEIOSIN	+	protein_coding
chr19	45764785	45769252	SIX5	-	protein_coding
chr19	45769709	45782552	DMPK	-	protein_coding
chr19	45782947	45792845	DMWD	-	protein_coding
chr19	45795713	45815308	RSPH6A	-	protein_coding
chr19	45815410	45863194	SYMPK	-	protein_coding
chr19	45863989	45873797	FOXA3	+	protein_coding
chr19	45883608	45886141	IRF2BP1	-	protein_coding
chr19	45890023	45902613	MYPOP	-	protein_coding
chr19	45913214	45914778	NANOS2	-	protein_coding
chr19	45933734	45974044	NOVA2	-	protein_coding
chr19	45995461	46021318	CCDC61	+	protein_coding
chr19	46019153	46023053	PGLYRP1	-	protein_coding
chr19	46039182	46077118	IGFL4	-	protein_coding
chr19	46120067	46124688	IGFL3	-	protein_coding
chr19	46143106	46161298	IGFL2	+	protein_coding
chr19	46229742	46231243	IGFL1	+	protein_coding
chr19	46297042	46343433	HIF3A	+	protein_coding
chr19	46347087	46392981	PPP5C	+	protein_coding
chr19	46410329	46413564	CCDC8	-	protein_coding
chr19	46424697	46428936	PNMA8C	-	protein_coding
chr19	46466491	46471563	PNMA8A	-	protein_coding
chr19	46486906	46495879	PNMA8B	-	protein_coding
chr19	46601074	46610782	CALM3	+	protein_coding
chr19	46620468	46625089	PTGIR	-	protein_coding
chr19	46633953	46636541	GNG8	-	protein_coding
chr19	46647551	46661182	DACT3	-	protein_coding
chr19	46674275	46717127	PRKD2	-	protein_coding
chr19	46719511	46746994	STRN4	-	protein_coding
chr19	46746046	46776988	FKRP	+	protein_coding
chr19	46774883	46788594	SLC1A5	-	protein_coding
chr19	46838136	46850846	AP2S1	-	protein_coding
chr19	46860997	47005077	ARHGAP35	+	protein_coding
chr19	47019837	47045775	NPAS1	+	protein_coding
chr19	47045909	47048624	TMEM160	-	protein_coding
chr19	47064187	47113776	ZC3H4	-	protein_coding
chr19	47113274	47210636	SAE1	+	protein_coding
chr19	47220822	47232766	BBC3	-	protein_coding
chr19	47255980	47273701	CCDC9	+	protein_coding
chr19	47274885	47275723	INAFM1	+	protein_coding
chr19	47290023	47322066	C5AR1	+	protein_coding
chr19	47332175	47347329	C5AR2	+	protein_coding
chr19	47349315	47382704	DHX34	+	protein_coding
chr19	47403124	47419527	MEIS3	-	protein_coding
chr19	47428017	47471893	SLC8A2	-	protein_coding
chr19	47475150	47484265	KPTN	-	protein_coding
chr19	47487637	47515091	NAPA	-	protein_coding
chr19	47520690	47573148	ZNF541	-	protein_coding
chr19	47608196	47703277	BICRA	+	protein_coding
chr19	47713422	47743134	EHD2	+	protein_coding
chr19	47745546	47757058	NOP53	+	protein_coding
chr19	47778677	47784686	SELENOW	+	protein_coding
chr19	47801232	47819051	TPRX1	-	protein_coding
chr19	47819779	47843330	CRX	+	protein_coding
chr19	47859235	47861721	TPRX2	+	protein_coding
chr19	47870467	47886315	SULT2A1	-	protein_coding
chr19	47968046	47992170	BSPH1	-	protein_coding
chr19	47994632	48025154	ELSPBP1	+	protein_coding
chr19	48029383	48044079	CABP5	-	protein_coding
chr19	48047843	48110817	PLA2G4C	-	protein_coding
chr19	48115445	48170603	LIG1	-	protein_coding
chr19	48170680	48197620	ZSWIM9	+	protein_coding
chr19	48180770	48255946	CARD8	-	protein_coding
chr19	48270081	48287608	ZNF114	+	protein_coding
chr19	48296457	48321971	ODAD1	-	protein_coding
chr19	48321509	48330553	EMP3	+	protein_coding
chr19	48332356	48364059	TMEM143	-	protein_coding
chr19	48364367	48376377	SYNGR4	+	protein_coding
chr19	48382575	48391551	KDELR1	-	protein_coding
chr19	48393668	48444931	GRIN2D	+	protein_coding
chr19	48445841	48457022	GRWD1	+	protein_coding
chr19	48455574	48466980	KCNJ14	+	protein_coding
chr19	48469208	48482314	CYTH2	+	protein_coding
chr19	48485271	48513935	LMTK3	-	protein_coding
chr19	48552172	48599425	SULT2B1	+	protein_coding
chr19	48599961	48615076	FAM83E	-	protein_coding
chr19	48606742	48607714	SPACA4	+	protein_coding
chr19	48615328	48619184	RPL18	-	protein_coding
chr19	48619291	48630717	SPHK2	+	protein_coding
chr19	48630030	48637379	DBP	-	protein_coding
chr19	48637946	48646187	CA11	-	protein_coding
chr19	48661407	48673081	NTN5	-	protein_coding
chr19	48695971	48705951	FUT2	+	protein_coding
chr19	48712725	48719725	MAMSTR	-	protein_coding
chr19	48720585	48740610	RASIP1	-	protein_coding
chr19	48740852	48746909	IZUMO1	-	protein_coding
chr19	48748011	48755390	FUT1	-	protein_coding
chr19	48755524	48758333	FGF21	+	protein_coding
chr19	48795062	48811029	BCAT2	-	protein_coding
chr19	48813018	48836510	HSD17B14	-	protein_coding
chr19	48837092	48868617	PLEKHA4	-	protein_coding
chr19	48872212	48876059	PPP1R15A	+	protein_coding
chr19	48880965	48898744	TULP2	-	protein_coding
chr19	48900050	48923473	NUCB1	+	protein_coding
chr19	48933699	48944969	DHDH	+	protein_coding
chr19	48954815	48961798	BAX	+	protein_coding
chr19	48965309	48966879	FTL	+	protein_coding
chr19	48968130	48993310	GYS1	-	protein_coding
chr19	48993562	49015970	RUVBL2	+	protein_coding
chr19	49015980	49017091	LHB	-	protein_coding
chr19	49022869	49024333	CGB3	-	protein_coding
chr19	49031890	49033238	CGB2	+	protein_coding
chr19	49035569	49036895	CGB1	-	protein_coding
chr19	49043848	49045311	CGB5	+	protein_coding
chr19	49047638	49049111	CGB8	-	protein_coding
chr19	49054274	49058860	CGB7	-	protein_coding
chr19	49061066	49065076	NTF4	-	protein_coding
chr19	49067397	49072699	KCNA7	-	protein_coding
chr19	49085419	49108605	SNRNP70	+	protein_coding
chr19	49114324	49118460	LIN7B	+	protein_coding
chr19	49118402	49119143	C19orf73	-	protein_coding
chr19	49119544	49151026	PPFIA3	+	protein_coding
chr19	49151198	49155396	HRC	-	protein_coding
chr19	49157741	49211836	TRPM4	+	protein_coding
chr19	49289638	49325215	SLC6A16	-	protein_coding
chr19	49335171	49343335	CD37	+	protein_coding
chr19	49340595	49362457	TEAD2	-	protein_coding
chr19	49361783	49375116	DKKL1	+	protein_coding
chr19	49388219	49417990	KASH5	+	protein_coding
chr19	49422419	49423441	PTH2	-	protein_coding
chr19	49423749	49428987	GFY	+	protein_coding
chr19	49429401	49442360	SLC17A7	-	protein_coding
chr19	49446298	49453497	PIH1D1	-	protein_coding
chr19	49453225	49471050	ALDH16A1	+	protein_coding
chr19	49474207	49486231	FLT3LG	+	protein_coding
chr19	49487510	49493057	RPL13A	+	protein_coding
chr19	49496365	49499708	RPS11	+	protein_coding
chr19	49506816	49526428	FCGRT	+	protein_coding
chr19	49528003	49546962	RCN3	+	protein_coding
chr19	49555468	49590262	NOSIP	-	protein_coding
chr19	49580646	49591004	PRRG2	+	protein_coding
chr19	49591182	49626439	PRR12	+	protein_coding
chr19	49635292	49640143	RRAS	-	protein_coding
chr19	49642209	49658642	SCAF1	+	protein_coding
chr19	49659569	49665875	IRF3	-	protein_coding
chr19	49665142	49673916	BCL2L12	+	protein_coding
chr19	49675786	49689029	PRMT1	+	protein_coding
chr19	49689594	49690575	ADM5	+	protein_coding
chr19	49690898	49713731	CPT1C	+	protein_coding
chr19	49739753	49763306	TSKS	-	protein_coding
chr19	49767001	49807114	AP2A1	+	protein_coding
chr19	49806866	49817376	FUZ	-	protein_coding
chr19	49818282	49840383	MED25	+	protein_coding
chr19	49850735	49860744	PTOV1	+	protein_coding
chr19	49859882	49878351	PNKP	-	protein_coding
chr19	49869033	49878459	AKT1S1	-	protein_coding
chr19	49877666	49888750	TBC1D17	+	protein_coding
chr19	49889654	49929539	IL4I1	-	protein_coding
chr19	49906825	49929764	NUP62	-	protein_coding
chr19	49928702	49933935	ATF5	+	protein_coding
chr19	49948985	49961172	SIGLEC11	-	protein_coding
chr19	49969600	49975819	SIGLEC16	+	protein_coding
chr19	49976468	50025946	VRK3	-	protein_coding
chr19	50025714	50053414	ZNF473	+	protein_coding
chr19	50152548	50163281	IZUMO2	-	protein_coding
chr19	50188186	50310542	MYH14	+	protein_coding
chr19	50311937	50333515	KCNC3	-	protein_coding
chr19	50329653	50383388	NR1H2	+	protein_coding
chr19	50358472	50365830	NAPSA	-	protein_coding
chr19	50384204	50418018	POLD1	+	protein_coding
chr19	50418938	50431314	SPIB	+	protein_coding
chr19	50432892	50466321	MYBPC2	+	protein_coding
chr19	50466785	50476848	GARIN5A	-	protein_coding
chr19	50476400	50490871	EMC10	+	protein_coding
chr19	50505998	50511220	JOSD2	-	protein_coding
chr19	50511600	50514690	ASPDH	-	protein_coding
chr19	50516892	50568435	LRRC4B	-	protein_coding
chr19	50621307	50639881	SYT3	-	protein_coding
chr19	50649445	50659310	C19orf81	+	protein_coding
chr19	50659255	50719802	SHANK1	-	protein_coding
chr19	50723364	50725708	CLEC11A	+	protein_coding
chr19	50770464	50771732	GPR32	+	protein_coding
chr19	50790415	50795219	ACP4	+	protein_coding
chr19	50819146	50823787	KLK1	-	protein_coding
chr19	50825289	50837213	KLK15	-	protein_coding
chr19	50854915	50860764	KLK3	+	protein_coding
chr19	50861568	50880567	KLK2	+	protein_coding
chr19	50906351	50911395	KLK4	-	protein_coding
chr19	50943303	50953093	KLK5	-	protein_coding
chr19	50958631	50969673	KLK6	-	protein_coding
chr19	50976468	50984099	KLK7	-	protein_coding
chr19	50996007	51002711	KLK8	-	protein_coding
chr19	51002508	51009634	KLK9	-	protein_coding
chr19	51012739	51020175	KLK10	-	protein_coding
chr19	51022216	51028039	KLK11	-	protein_coding
chr19	51029092	51035230	KLK12	-	protein_coding
chr19	51055626	51065114	KLK13	-	protein_coding
chr19	51077495	51084245	KLK14	-	protein_coding
chr19	51097606	51108409	CTU1	-	protein_coding
chr19	51124906	51136651	SIGLEC9	+	protein_coding
chr19	51142299	51153526	SIGLEC7	+	protein_coding
chr19	51225064	51243860	CD33	+	protein_coding
chr19	51246348	51269330	SIGLECL1	+	protein_coding
chr19	51311644	51330891	IGLON5	+	protein_coding
chr19	51331536	51342139	VSIG10L	-	protein_coding
chr19	51345169	51366388	ETFB	-	protein_coding
chr19	51367098	51369003	CLDND2	-	protein_coding
chr19	51371606	51372701	NKG7	-	protein_coding
chr19	51379909	51387974	LIM2	-	protein_coding
chr19	51388289	51390591	C19orf84	-	protein_coding
chr19	51410020	51417803	SIGLEC10	-	protein_coding
chr19	51450847	51458456	SIGLEC8	-	protein_coding
chr19	51478539	51491301	CEACAM18	+	protein_coding
chr19	51491227	51501800	SIGLEC12	-	protein_coding
chr19	51517819	51531856	SIGLEC6	-	protein_coding
chr19	51571283	51592510	ZNF175	+	protein_coding
chr19	51610960	51630401	SIGLEC5	-	protein_coding
chr19	51639478	51646825	SIGLEC14	-	protein_coding
chr19	51689128	51712387	SPACA6	+	protein_coding
chr19	51713112	51723991	HAS1	-	protein_coding
chr19	51745172	51804115	FPR1	-	protein_coding
chr19	51752026	51770531	FPR2	+	protein_coding
chr19	51795157	51826190	FPR3	+	protein_coding
chr19	51804816	51890950	ZNF577	-	protein_coding
chr19	51889235	51905040	ZNF649	-	protein_coding
chr19	51927147	51948759	ZNF613	+	protein_coding
chr19	51964340	51986856	ZNF350	-	protein_coding
chr19	51991332	52008230	ZNF615	-	protein_coding
chr19	52012765	52030240	ZNF614	-	protein_coding
chr19	52031378	52095738	ZNF432	-	protein_coding
chr19	52064465	52095765	ZNF841	-	protein_coding
chr19	52113091	52139938	ZNF616	-	protein_coding
chr19	52153864	52171643	ZNF836	-	protein_coding
chr19	52170936	52229518	PPP2R1A	+	protein_coding
chr19	52269587	52296046	ZNF766	+	protein_coding
chr19	52297169	52325922	ZNF480	+	protein_coding
chr19	52336243	52367778	ZNF610	+	protein_coding
chr19	52369917	52385795	ZNF880	+	protein_coding
chr19	52397849	52418412	ZNF528	+	protein_coding
chr19	52429148	52452315	ZNF534	+	protein_coding
chr19	52453553	52516882	ZNF578	+	protein_coding
chr19	52527652	52564464	ZNF808	+	protein_coding
chr19	52555822	52587174	ZNF701	+	protein_coding
chr19	52594060	52690559	ZNF83	-	protein_coding
chr19	52702813	52735073	ZNF611	-	protein_coding
chr19	52749942	52786807	ZNF600	-	protein_coding
chr19	52797408	52857600	ZNF28	-	protein_coding
chr19	52838010	52857649	ZNF468	-	protein_coding
chr19	52860851	52897693	ZNF320	-	protein_coding
chr19	52904415	52923470	ZNF888	-	protein_coding
chr19	52928475	52962823	ZNF816-ZNF321P	-	protein_coding
chr19	52949379	52962911	ZNF816	-	protein_coding
chr19	53013921	53016123	ERVV-1	+	protein_coding
chr19	53044740	53051680	ERVV-2	+	protein_coding
chr19	53066606	53103434	ZNF160	-	protein_coding
chr19	53107879	53133077	ZNF415	-	protein_coding
chr19	53124072	53159075	ZNF347	-	protein_coding
chr19	53159213	53193386	ZNF665	-	protein_coding
chr19	53235381	53254898	ZNF677	-	protein_coding
chr19	53258292	53261837	VN1R2	+	protein_coding
chr19	53266676	53267723	VN1R4	-	protein_coding
chr19	53277462	53284947	FAM90A27P	+	protein_coding
chr19	53333749	53356906	ZNF845	+	protein_coding
chr19	53365693	53392217	ZNF525	+	protein_coding
chr19	53389793	53430413	ZNF765	+	protein_coding
chr19	53431984	53461862	ZNF761	+	protein_coding
chr19	53467733	53496255	ZNF813	+	protein_coding
chr19	53519527	53580269	ZNF331	+	protein_coding
chr19	53631999	53637014	DPRX	+	protein_coding
chr19	53793741	53824403	NLRP12	-	protein_coding
chr19	53864763	53876435	MYADM	+	protein_coding
chr19	53879190	53907652	PRKCG	+	protein_coding
chr19	53909278	53943950	CACNG7	+	protein_coding
chr19	53962937	53990215	CACNG8	+	protein_coding
chr19	53991637	54012666	CACNG6	+	protein_coding
chr19	54040825	54063953	VSTM1	-	protein_coding
chr19	54069895	54081365	TARM1	-	protein_coding
chr19	54094668	54102692	OSCAR	-	protein_coding
chr19	54102728	54109257	NDUFA3	+	protein_coding
chr19	54107020	54115657	TFPT	-	protein_coding
chr19	54115410	54131719	PRPF31	+	protein_coding
chr19	54137749	54155681	CNOT3	+	protein_coding
chr19	54155161	54159721	LENG1	-	protein_coding
chr19	54160108	54173250	TMC4	-	protein_coding
chr19	54173412	54189882	MBOAT7	-	protein_coding
chr19	54189938	54194536	TSEN34	+	protein_coding
chr19	54200809	54249003	RPS9	+	protein_coding
chr19	54216278	54223506	LILRB3	-	protein_coding
chr19	54236592	54242791	LILRA6	-	protein_coding
chr19	54249421	54257301	LILRB5	-	protein_coding
chr19	54273812	54281184	LILRB2	-	protein_coding
chr19	54307070	54313166	LILRA5	-	protein_coding
chr19	54333185	54339162	LILRA4	-	protein_coding
chr19	54351384	54370558	LAIR1	-	protein_coding
chr19	54415219	54436904	TTYH1	+	protein_coding
chr19	54448887	54462016	LENG8	+	protein_coding
chr19	54461732	54463778	LENG9	-	protein_coding
chr19	54465026	54473296	CDC42EP5	-	protein_coding
chr19	54497879	54510687	LAIR2	+	protein_coding
chr19	54572920	54590287	LILRA2	+	protein_coding
chr19	54593582	54602381	LILRA1	+	protein_coding
chr19	54617158	54638022	LILRB1	+	protein_coding
chr19	54643889	54670359	LILRB4	+	protein_coding
chr19	54724442	54736632	KIR3DL3	+	protein_coding
chr19	54738513	54753052	KIR2DL3	+	protein_coding
chr19	54769793	54784322	KIR2DL1	+	protein_coding
chr19	54803610	54814517	KIR2DL4	+	protein_coding
chr19	54816468	54830778	KIR3DL1	+	protein_coding
chr19	54832676	54848569	KIR2DS4	+	protein_coding
chr19	54850443	54867207	KIR3DL2	+	protein_coding
chr19	54874235	54891420	FCAR	+	protein_coding
chr19	54906148	54916140	NCR1	+	protein_coding
chr19	54923509	54966312	NLRP7	-	protein_coding
chr19	54953130	55001142	NLRP2	+	protein_coding
chr19	55013705	55038264	GP6	-	protein_coding
chr19	55039108	55071291	RDH13	-	protein_coding
chr19	55072020	55087923	EPS8L1	+	protein_coding
chr19	55090914	55117637	PPP1R12C	-	protein_coding
chr19	55132698	55149206	TNNT1	-	protein_coding
chr19	55151767	55157773	TNNI3	-	protein_coding
chr19	55158661	55166722	DNAAF3	-	protein_coding
chr19	55171196	55180289	SYT5	-	protein_coding
chr19	55181247	55209506	PTPRH	-	protein_coding
chr19	55226638	55228784	TMEM86B	-	protein_coding
chr19	55229779	55259017	PPP6R1	-	protein_coding
chr19	55262223	55280381	HSPBP1	-	protein_coding
chr19	55282072	55312562	BRSK1	+	protein_coding
chr19	55312801	55334048	TMEM150B	-	protein_coding
chr19	55339853	55348121	KMT5C	+	protein_coding
chr19	55349306	55354719	COX6B2	-	protein_coding
chr19	55354908	55363260	GARIN5B	-	protein_coding
chr19	55364382	55370463	IL11	-	protein_coding
chr19	55376826	55378246	TMEM190	+	protein_coding
chr19	55379244	55384292	TMEM238	-	protein_coding
chr19	55385932	55403250	RPL28	+	protein_coding
chr19	55399745	55407788	UBE2S	-	protein_coding
chr19	55428740	55443300	SHISA7	-	protein_coding
chr19	55452985	55462343	ISOC2	-	protein_coding
chr19	55463001	55464751	C19orf85	-	protein_coding
chr19	55476617	55484487	ZNF628	+	protein_coding
chr19	55485188	55487568	NAT14	+	protein_coding
chr19	55488404	55519099	SSC5D	+	protein_coding
chr19	55528611	55537133	SBK2	-	protein_coding
chr19	55540656	55545543	SBK3	-	protein_coding
chr19	55576774	55580848	ZNF579	-	protein_coding
chr19	55591376	55601970	FIZ1	-	protein_coding
chr19	55600022	55603138	ZNF524	+	protein_coding
chr19	55605647	55617269	ZNF865	+	protein_coding
chr19	55620741	55624566	ZNF784	-	protein_coding
chr19	55635016	55643470	ZNF580	+	protein_coding
chr19	55635459	55645623	ZNF581	+	protein_coding
chr19	55641062	55653161	CCDC106	+	protein_coding
chr19	55654146	55674716	U2AF2	+	protein_coding
chr19	55675226	55709858	EPN1	+	protein_coding
chr19	55708438	55738402	NLRP9	-	protein_coding
chr19	55759097	55763421	RFPL4A	+	protein_coding
chr19	55769118	55773420	RFPL4AL1	+	protein_coding
chr19	55785397	55836800	NLRP11	-	protein_coding
chr19	55836540	55881855	NLRP4	+	protein_coding
chr19	55891699	55932336	NLRP13	-	protein_coding
chr19	55947832	55988629	NLRP8	+	protein_coding
chr19	55999726	56061810	NLRP5	+	protein_coding
chr19	56087366	56121295	ZNF787	-	protein_coding
chr19	56132599	56160893	ZNF444	+	protein_coding
chr19	56176008	56185775	GALP	+	protein_coding
chr19	56189686	56197815	ZSCAN5B	-	protein_coding
chr19	56202273	56209461	ZSCAN5C	+	protein_coding
chr19	56219670	56368383	ZSCAN5A	-	protein_coding
chr19	56272748	56310454	EDDM13	+	protein_coding
chr19	56375846	56393538	ZNF582	-	protein_coding
chr19	56397966	56436035	ZNF583	+	protein_coding
chr19	56439325	56478065	ZNF667	-	protein_coding
chr19	56507850	56530221	ZNF471	+	protein_coding
chr19	56538948	56556808	ZFP28	+	protein_coding
chr19	56567468	56588911	ZNF470	+	protein_coding
chr19	56595300	56626481	ZNF71	+	protein_coding
chr19	56643159	56657247	SMIM17	+	protein_coding
chr19	56661980	56671783	ZNF835	-	protein_coding
chr19	56774547	56840731	ZIM2	-	protein_coding
chr19	56810077	56840728	PEG3	-	protein_coding
chr19	57119138	57131926	USP29	+	protein_coding
chr19	57134096	57145202	ZIM3	-	protein_coding
chr19	57154021	57167485	DUXA	-	protein_coding
chr19	57191500	57222846	ZNF264	+	protein_coding
chr19	57231009	57235548	AURKC	+	protein_coding
chr19	57240632	57262728	ZNF805	+	protein_coding
chr19	57280051	57294069	ZNF460	+	protein_coding
chr19	57320472	57330770	ZNF543	+	protein_coding
chr19	57351271	57359898	ZNF304	+	protein_coding
chr19	57363477	57379565	ZNF547	+	protein_coding
chr19	57363551	57365405	TRAPPC2B	+	protein_coding
chr19	57389850	57402992	ZNF548	+	protein_coding
chr19	57411161	57421934	ZNF17	+	protein_coding
chr19	57435325	57447101	ZNF749	+	protein_coding
chr19	57454790	57457140	VN1R1	-	protein_coding
chr19	57466663	57477570	ZNF772	-	protein_coding
chr19	57487711	57496098	ZNF419	+	protein_coding
chr19	57499915	57518404	ZNF773	+	protein_coding
chr19	57527325	57557542	ZNF549	+	protein_coding
chr19	57535257	57559863	ZNF550	-	protein_coding
chr19	57571566	57578911	ZNF416	-	protein_coding
chr19	57578456	57593890	ZIK1	+	protein_coding
chr19	57599885	57612722	ZNF530	+	protein_coding
chr19	57614233	57624724	ZNF134	+	protein_coding
chr19	57630395	57644041	ZNF211	+	protein_coding
chr19	57668935	57679152	ZSCAN4	+	protein_coding
chr19	57681969	57717301	ZNF551	+	protein_coding
chr19	57696275	57709204	ZNF154	-	protein_coding
chr19	57719751	57727624	ZNF671	-	protein_coding
chr19	57746815	57758148	ZNF776	+	protein_coding
chr19	57769655	57819939	ZNF586	+	protein_coding
chr19	57803841	57814913	ZNF552	-	protein_coding
chr19	57819721	57846238	ZNF587B	+	protein_coding
chr19	57848731	57889074	ZNF814	-	protein_coding
chr19	57849859	57865117	ZNF587	+	protein_coding
chr19	57900296	57916610	ZNF417	-	protein_coding
chr19	57921882	57935402	ZNF418	-	protein_coding
chr19	57940833	57947706	ZNF256	-	protein_coding
chr19	57958437	57974534	C19orf18	-	protein_coding
chr19	57977076	58003349	ZNF606	-	protein_coding
chr19	58034025	58054631	ZSCAN1	+	protein_coding
chr19	58059239	58086310	ZNF135	+	protein_coding
chr19	58083838	58118427	ZSCAN18	-	protein_coding
chr19	58126248	58155110	ZNF329	-	protein_coding
chr19	58183029	58213562	ZNF274	+	protein_coding
chr19	58228594	58277495	ZNF544	+	protein_coding
chr19	58278955	58302791	ZNF8	+	protein_coding
chr19	58305374	58316812	ERVK3-1	+	protein_coding
chr19	58326994	58342332	ZSCAN22	+	protein_coding
chr19	58345178	58353492	A1BG	-	protein_coding
chr19	58354357	58362848	ZNF497	-	protein_coding
chr19	58367618	58381030	ZNF837	-	protein_coding
chr19	58386400	58394806	RPS5	+	protein_coding
chr19	58395656	58397079	RNF225	+	protein_coding
chr19	58401504	58431736	ZNF584	+	protein_coding
chr19	58432814	58440153	ZNF132	-	protein_coding
chr19	58451611	58457833	ZNF324B	+	protein_coding
chr19	58467056	58475436	ZNF324	+	protein_coding
chr19	58474017	58481230	ZNF446	+	protein_coding
chr19	58479512	58512413	SLC27A5	-	protein_coding
chr19	58513530	58538911	ZBTB45	-	protein_coding
chr19	58544064	58550722	TRIM28	+	protein_coding
chr19	58551452	58555105	CHMP2A	-	protein_coding
chr19	58555712	58558954	UBE2M	-	protein_coding
chr19	58561931	58573575	MZF1	-	protein_coding
